# Supplementary material for: (Benzyl­amine)chloridobis(ethane-1,2-diamine)cobalt(III) dichloride hemihydrate
Source: Acta Crystallogr Sect E Struct Rep Online. 2009 Sep 5;65(Pt 10):m1174–5. doi: 10.1107/S1600536809034849 (PMC2970310; doi:10.1107/S1600536809034849)
Supplement: Supplementary file 1 [file e-65-m1174-sup1.cif]

##############################################################################
###                                                                        ###
###        Electronic paper (Acta Crystallographica Section E)             ###
###                                                                        ###
##############################################################################
#                                                                            #
# This CIF contains the data in a paper accepted for publication in Acta     #
# Crystallographica Section E. It conforms to the requirements of Notes      #
# for Authors for Section E, and has been peer reviewed under the auspices   #
# of the IUCr Commission on Journals.                                        #
#                                                                            #
# Full details of the Crystallographic Information File format               #
# are given in the paper "The Crystallographic Information File (CIF):       #
# a New Standard Archive File for Crystallography" by S. R. Hall, F. H.      #
# Allen and I. D. Brown [Acta Cryst. (1991), A47, 655-685].                  #
#                                                                            #
# The current version of the core CIF dictionary is obtainable from          #
# ftp://ftp.iucr.org/pub/cif_core.dic. The current version number is 2.4.    #
#                                                                            #
# Software is freely available for graphical display of the structure(s) in  #
# this CIF.  For information consult the CIF home page http://www.iucr.org/  #
# cif/home.html                                                              #
#                                                                            #
# This file may be used for bona fide research purposes within the           #
# scientific community so long as proper attribution is given to the journal # 
# article from which it was obtained.                                        #
#                                                                            #
##############################################################################
                                             
data_global
_audit_creation_method     SHELXL-97
_journal_date_recd_electronic     2009-08-24
_journal_date_accepted     2009-08-30
_journal_name_full     'Acta Crystallographica, Section E'
_journal_year     2009
_journal_volume     65
_journal_issue     10
_journal_page_first     m1174
_journal_page_last     m1175
_journal_paper_category     QM
_journal_coeditor_code     BT5046
_publ_contact_author_name     ' M.N. Ponnuswamy '
_publ_contact_author_address
;   Centre of Advanced Study in Crystallography and Biophysics
    University of Madras
    Guindy Campus
    Chennai - 600 025
    India
;
_publ_contact_author_email     'mnpsy2004@yahoo.com'
_publ_contact_author_fax     '+9144 22352494'
_publ_contact_author_phone     '+9144 22300122'
_publ_section_title
;
(Benzylamine)chloridobis(ethane-1,2-diamine)cobalt(III) dichloride hemihydrate
;
loop_
    _publ_author_name
    _publ_author_address
    'K. Ravichandran'
;   Centre of Advanced Study in Crystallography and Biophysics
    University of Madras
    Guindy Campus
    Chennai 600 025
    India
;
    'P. Ramesh'
;   Centre of Advanced Study in Crystallography and Biophysics
    University of Madras
    Guindy Campus
    Chennai 600 025
    India
;
    'M. Tamilselvan'
;
       Department of Chemistry,
       Pondicherry University,
       Puducherry 605 014
       India
;
    'K. Anbalagan'
;
       Department of Chemistry,
       Pondicherry University,
       Puducherry 605 014
       India
;
    'M. N. Ponnuswamy'
;
    Centre of Advanced Study in Crystallography and Biophysics
    University of Madras
    Guindy Campus
    Chennai 600 025
    India
;
data_I
_audit_creation_method     SHELXL-97
_chemical_name_systematic
;
(Benzylamine)chloridobis(ethane-1,2-diamine)cobalt(III) dichloride
hemihydrate
;
_chemical_name_common
;
;
_chemical_formula_moiety     'C11 H25 Cl Co N5 2+, 2(Cl -), 0.5(H2 O)'
_chemical_formula_sum     'C11 H26 Cl3 Co1 N5 O0.5'
_chemical_formula_iupac     '[Co Cl (C2 H8 N2)2 (C7 H9 N)] Cl2, 0.5H2 O'
_chemical_formula_weight     401.65
_chemical_melting_point     ?
_symmetry_cell_setting     monoclinic
_symmetry_space_group_name_H-M     'P 21/c'
_symmetry_space_group_name_Hall     '-P 2ybc'
loop_
    _symmetry_equiv_pos_as_xyz
    'x, y, z'
    '-x, y+1/2, -z+1/2'
    '-x, -y, -z'
    'x, -y-1/2, z-1/2'
_cell_length_a     20.9361(9)
_cell_length_b     7.2447(3)
_cell_length_c     24.4340(9)
_cell_angle_alpha     90.00
_cell_angle_beta     106.440(2)
_cell_angle_gamma     90.00
_cell_volume     3554.5(3)
_cell_formula_units_Z     8
_cell_measurement_reflns_used     4562
_cell_measurement_theta_min     1.01
_cell_measurement_theta_max     28.44
_cell_measurement_temperature     293(2)
_exptl_crystal_description     Block
_exptl_crystal_colour     Pink
_exptl_crystal_size_max     0.25
_exptl_crystal_size_mid     0.20
_exptl_crystal_size_min     0.20
_exptl_crystal_density_diffrn     1.501
_exptl_crystal_density_meas     ?
_exptl_crystal_density_method     'not measured'
_exptl_crystal_F_000     1672
_exptl_absorpt_coefficient_mu     1.418
_exptl_absorpt_correction_type     'Multi-scan'
_exptl_absorpt_process_details     '(SADABS; Sheldrick, 2001)'
_exptl_absorpt_correction_T_min     0.7182
_exptl_absorpt_correction_T_max     0.7646
_exptl_special_details
;
;
_diffrn_ambient_temperature     293(2)
_diffrn_radiation_type     MoK\a
_diffrn_radiation_wavelength     0.71073
_diffrn_radiation_source     'fine-focus sealed tube'
_diffrn_radiation_monochromator     graphite
_diffrn_measurement_device_type     'Bruker Kappa APEXII area-detector'
_diffrn_measurement_method     '\w and \f'
_diffrn_detector_area_resol_mean     ?
_diffrn_reflns_number     40140
_diffrn_reflns_av_R_equivalents     0.0439
_diffrn_reflns_av_sigmaI/netI     0.0391
_diffrn_reflns_theta_min     1.01
_diffrn_reflns_theta_max     28.44
_diffrn_reflns_theta_full     28.44
_diffrn_measured_fraction_theta_max     0.994
_diffrn_measured_fraction_theta_full     0.994
_diffrn_reflns_limit_h_min     -28
_diffrn_reflns_limit_h_max     27
_diffrn_reflns_limit_k_min     -9
_diffrn_reflns_limit_k_max     9
_diffrn_reflns_limit_l_min     -32
_diffrn_reflns_limit_l_max     32
_diffrn_standards_number     0
_diffrn_standards_interval_count     ?
_diffrn_standards_interval_time     0
_diffrn_standards_decay_%     0
_refine_special_details
;
Refinement of <i>F</i>^2^ against ALL reflections. The weighted <i>R</i>-factor
<i>wR</i> and goodness of fit <i>S</i> are based on <i>F</i>^2^, conventional
<i>R</i>-factors <i>R</i> are based on <i>F</i>, with <i>F</i> set to zero for
negative <i>F</i>^2^. The threshold expression of <i>F</i>^2^ >
\s(<i>F</i>^2^) is used only for calculating <i>R</i>-factors(gt) <i>etc</i>.
and is not relevant to the choice of reflections for refinement.
<i>R</i>-factors based on <i>F</i>^2^ are statistically about twice as large
as those based on <i>F</i>, and <i>R</i>- factors based on ALL data will be
even larger.
;
_reflns_number_total     8911
_reflns_number_gt     6475
_reflns_threshold_expression     I>2\s(I)
_refine_ls_structure_factor_coef     Fsqd
_refine_ls_matrix_type     full
_refine_ls_R_factor_all     0.0623
_refine_ls_R_factor_gt     0.0372
_refine_ls_wR_factor_gt     0.0846
_refine_ls_wR_factor_ref     0.0962
_refine_ls_goodness_of_fit_ref     1.059
_refine_ls_restrained_S_all     1.059
_refine_ls_number_reflns     8911
_refine_ls_number_parameters     458
_refine_ls_number_restraints     2
_refine_ls_hydrogen_treatment     mixed
_refine_ls_weighting_scheme     calc
_refine_ls_weighting_details
         'calc w=1/[\s^2^(Fo^2^)+(0.0439P)^2^+1.0235P] where P=(Fo^2^+2Fc^2^)/3'
_atom_sites_solution_hydrogens     geom
_atom_sites_solution_primary     direct
_atom_sites_solution_secondary     difmap
_refine_ls_shift/su_max     0.003
_refine_ls_shift/su_mean     0.000
_refine_diff_density_max     0.611
_refine_diff_density_min     -0.406
_refine_ls_extinction_method     none
_refine_ls_extinction_coef     ?
loop_
    _atom_type_symbol
    _atom_type_description
    _atom_type_scat_dispersion_real
    _atom_type_scat_dispersion_imag
    _atom_type_scat_source
    'C' 'C' 0.0033 0.0016
                         'International Tables Vol C Tables 4.2.6.8 and 6.1.1.4'
    'H' 'H' 0.0000 0.0000
                         'International Tables Vol C Tables 4.2.6.8 and 6.1.1.4'
    'N' 'N' 0.0061 0.0033
                         'International Tables Vol C Tables 4.2.6.8 and 6.1.1.4'
    'Cl' 'Cl' 0.1484 0.1585
                         'International Tables Vol C Tables 4.2.6.8 and 6.1.1.4'
    'Co' 'Co' 0.3494 0.9721
                         'International Tables Vol C Tables 4.2.6.8 and 6.1.1.4'
    'O' 'O' 0.0106 0.0060
                         'International Tables Vol C Tables 4.2.6.8 and 6.1.1.4'
_computing_data_collection     'APEX2 (Bruker, 2004)'
_computing_cell_refinement     'SAINT (Bruker, 2004)'
_computing_data_reduction     'SAINT (Bruker, 2004)'
_computing_structure_solution     'SHELXS97 (Sheldrick, 2008)'
_computing_structure_refinement     'SHELXL97 (Sheldrick, 2008)'
_computing_molecular_graphics     'ORTEP-3 (Farrugia, 1997)'
_computing_publication_material
                            'SHELXL97 (Sheldrick, 2008) and PLATON (Spek, 2009)'
loop_
    _atom_site_type_symbol
    _atom_site_label
    _atom_site_fract_x
    _atom_site_fract_y
    _atom_site_fract_z
    _atom_site_U_iso_or_equiv
    _atom_site_adp_type
    _atom_site_calc_flag
    _atom_site_refinement_flags
    _atom_site_occupancy
    _atom_site_disorder_assembly
    _atom_site_disorder_group
    Co Co1 0.086901(14) 0.76169(4) 0.397792(12) 0.02243(8) Uani d . 1 . .
    Co Co1' 0.378670(14) 0.24118(4) 0.376673(12) 0.02283(8) Uani d . 1 . .
    Cl Cl1 0.18662(3) 0.89958(10) 0.40924(3) 0.04223(16) Uani d . 1 . .
    Cl Cl1' 0.28589(3) 0.41206(9) 0.36007(3) 0.04156(16) Uani d . 1 . .
    Cl Cl2 0.03854(4) 1.27863(9) 0.47345(3) 0.04187(16) Uani d . 1 . .
    Cl Cl2' 0.44225(3) -0.22621(9) 0.47024(3) 0.03979(16) Uani d . 1 . .
    Cl Cl3 0.07194(4) 1.07730(10) 0.24584(3) 0.04584(17) Uani d . 1 . .
    Cl Cl3' 0.40208(4) 0.54666(10) 0.23461(3) 0.04853(18) Uani d . 1 . .
    O O1 0.46177(15) -0.0796(4) 0.28551(13) 0.0771(8) Uani d D 1 . .
    H H1W 0.4962(16) -0.050(6) 0.2760(17) 0.091(15) Uiso d D 1 . .
    H H2W 0.453(2) -0.189(3) 0.2743(17) 0.090(14) Uiso d D 1 . .
    N N1 0.04245(11) 0.9940(3) 0.37372(10) 0.0301(5) Uani d . 1 . .
    H H1A 0.0583(14) 1.045(4) 0.3509(12) 0.040(8) Uiso d . 1 . .
    H H1B 0.0506(12) 1.073(4) 0.4018(11) 0.030(7) Uiso d . 1 . .
    N N1' 0.42817(10) 0.4624(3) 0.36963(10) 0.0285(4) Uani d . 1 . .
    H H1C 0.4186(17) 0.486(5) 0.3355(15) 0.066(11) Uiso d . 1 . .
    H H1D 0.4160(13) 0.558(4) 0.3874(11) 0.033(7) Uiso d . 1 . .
    C C2 -0.02989(13) 0.9642(4) 0.34926(11) 0.0372(6) Uani d . 1 . .
    H H2A -0.0396 0.9255 0.3097 0.045 Uiso calc R 1 . .
    H H2B -0.0541 1.0774 0.3508 0.045 Uiso calc R 1 . .
    C C2' 0.50016(12) 0.4304(4) 0.39128(12) 0.0399(6) Uani d . 1 . .
    H H2C 0.5148 0.4459 0.4324 0.048 Uiso calc R 1 . .
    H H2D 0.5241 0.5175 0.3743 0.048 Uiso calc R 1 . .
    C C3 -0.04994(12) 0.8175(4) 0.38393(11) 0.0385(6) Uani d . 1 . .
    H H3A -0.0485 0.8648 0.4214 0.046 Uiso calc R 1 . .
    H H3B -0.0949 0.7759 0.3653 0.046 Uiso calc R 1 . .
    C C3' 0.51319(13) 0.2377(4) 0.37573(13) 0.0402(6) Uani d . 1 . .
    H H3C 0.5089 0.2299 0.3352 0.048 Uiso calc R 1 . .
    H H3D 0.5580 0.2007 0.3966 0.048 Uiso calc R 1 . .
    N N4 -0.00203(10) 0.6626(3) 0.38910(10) 0.0293(4) Uani d . 1 . .
    H H4A -0.0026(13) 0.589(4) 0.4168(12) 0.039(8) Uiso d . 1 . .
    H H4B -0.0154(14) 0.589(4) 0.3567(13) 0.044(8) Uiso d . 1 . .
    N N4' 0.46398(10) 0.1153(3) 0.39043(10) 0.0300(5) Uani d . 1 . .
    H H4C 0.4779(15) 0.075(4) 0.4248(13) 0.049(9) Uiso d . 1 . .
    H H4D 0.4624(13) 0.019(4) 0.3731(11) 0.032(8) Uiso d . 1 . .
    N N5 0.12897(11) 0.5183(3) 0.41295(9) 0.0296(4) Uani d . 1 . .
    H H5A 0.1141(13) 0.451(4) 0.4369(11) 0.037(8) Uiso d . 1 . .
    H H5B 0.1737(15) 0.547(4) 0.4276(11) 0.040(8) Uiso d . 1 . .
    N N5' 0.32999(11) 0.0116(3) 0.37956(9) 0.0287(4) Uani d . 1 . .
    H H5C 0.2923(14) 0.045(4) 0.3883(11) 0.036(7) Uiso d . 1 . .
    H H5D 0.3548(15) -0.055(4) 0.4060(13) 0.044(9) Uiso d . 1 . .
    C C6 0.11746(13) 0.4154(3) 0.35841(11) 0.0329(5) Uani d . 1 . .
    H H6A 0.0732 0.3620 0.3474 0.039 Uiso calc R 1 . .
    H H6B 0.1498 0.3169 0.3623 0.039 Uiso calc R 1 . .
    C C6' 0.31418(14) -0.0861(4) 0.32408(11) 0.0398(6) Uani d . 1 . .
    H H6C 0.2753 -0.1641 0.3195 0.048 Uiso calc R 1 . .
    H H6D 0.3514 -0.1631 0.3220 0.048 Uiso calc R 1 . .
    C C7 0.12481(13) 0.5530(3) 0.31469(11) 0.0333(5) Uani d . 1 . .
    H H7A 0.1707 0.5940 0.3229 0.040 Uiso calc R 1 . .
    H H7B 0.1116 0.4987 0.2769 0.040 Uiso calc R 1 . .
    C C7' 0.30080(14) 0.0588(4) 0.27837(11) 0.0431(7) Uani d . 1 . .
    H H7C 0.2975 0.0036 0.2415 0.052 Uiso calc R 1 . .
    H H7D 0.2596 0.1232 0.2763 0.052 Uiso calc R 1 . .
    N N8 0.08093(11) 0.7084(3) 0.31812(9) 0.0278(4) Uani d . 1 . .
    H H8A 0.0920(15) 0.810(5) 0.3010(13) 0.055(9) Uiso d . 1 . .
    H H8B 0.0437(14) 0.683(4) 0.3021(12) 0.037(8) Uiso d . 1 . .
    N N8' 0.35805(12) 0.1872(3) 0.29494(9) 0.0331(5) Uani d . 1 . .
    H H8C 0.3901(16) 0.134(4) 0.2844(13) 0.051(9) Uiso d . 1 . .
    H H8D 0.3526(15) 0.293(4) 0.2772(13) 0.051(9) Uiso d . 1 . .
    N N9 0.09587(11) 0.8161(3) 0.47994(8) 0.0305(5) Uani d . 1 . .
    H H9A 0.0589(18) 0.808(5) 0.4869(14) 0.068(11) Uiso d . 1 . .
    H H9B 0.1073(15) 0.934(4) 0.4830(12) 0.048(9) Uiso d . 1 . .
    N N9' 0.39414(11) 0.2930(3) 0.45935(9) 0.0301(5) Uani d . 1 . .
    H H9C 0.4328(15) 0.255(4) 0.4767(12) 0.038(8) Uiso d . 1 . .
    H H9D 0.3938(12) 0.410(4) 0.4623(10) 0.024(7) Uiso d . 1 . .
    C C10 0.14694(15) 0.7113(4) 0.52328(11) 0.0466(7) Uani d . 1 . .
    H H10A 0.1869 0.7033 0.5107 0.056 Uiso calc R 1 . .
    H H10B 0.1307 0.5866 0.5250 0.056 Uiso calc R 1 . .
    C C10' 0.34564(14) 0.2178(4) 0.48815(11) 0.0390(6) Uani d . 1 . .
    H H10C 0.3585 0.0928 0.5008 0.047 Uiso calc R 1 . .
    H H10D 0.3018 0.2127 0.4609 0.047 Uiso calc R 1 . .
    C C11 0.16542(13) 0.7919(4) 0.58258(11) 0.0370(6) Uani d . 1 . .
    C C11' 0.34216(12) 0.3326(4) 0.53849(11) 0.0350(6) Uani d . 1 . .
    C C12 0.15612(14) 0.6896(5) 0.62752(12) 0.0482(7) Uani d . 1 . .
    H H12 0.1346 0.5760 0.6204 0.058 Uiso calc R 1 . .
    C C12' 0.35761(15) 0.2587(4) 0.59266(12) 0.0464(7) Uani d . 1 . .
    H H12' 0.3706 0.1358 0.5986 0.056 Uiso calc R 1 . .
    C C13 0.17863(16) 0.7549(6) 0.68334(13) 0.0595(10) Uani d . 1 . .
    H H13 0.1722 0.6855 0.7134 0.071 Uiso calc R 1 . .
    C C13' 0.35379(18) 0.3676(6) 0.63837(13) 0.0624(10) Uani d . 1 . .
    H H13' 0.3640 0.3167 0.6748 0.075 Uiso calc R 1 . .
    C C14 0.20967(15) 0.9192(6) 0.69345(14) 0.0643(10) Uani d . 1 . .
    H H14 0.2252 0.9620 0.7307 0.077 Uiso calc R 1 . .
    C C14' 0.33530(17) 0.5479(6) 0.63053(15) 0.0631(10) Uani d . 1 . .
    H H14' 0.3332 0.6201 0.6615 0.076 Uiso calc R 1 . .
    C C15 0.21876(15) 1.0241(5) 0.64982(15) 0.0619(9) Uani d . 1 . .
    H H15 0.2400 1.1378 0.6575 0.074 Uiso calc R 1 . .
    C C15' 0.31972(14) 0.6229(5) 0.57686(15) 0.0548(8) Uani d . 1 . .
    H H15' 0.3071 0.7462 0.5714 0.066 Uiso calc R 1 . .
    C C16 0.19618(15) 0.9606(4) 0.59400(13) 0.0487(7) Uani d . 1 . .
    H H16 0.2019 1.0326 0.5642 0.058 Uiso calc R 1 . .
    C C16' 0.32269(13) 0.5152(4) 0.53083(13) 0.0436(7) Uani d . 1 . .
    H H16' 0.3115 0.5662 0.4944 0.052 Uiso calc R 1 . .
loop_
    _atom_site_aniso_label
    _atom_site_aniso_U_11
    _atom_site_aniso_U_22
    _atom_site_aniso_U_33
    _atom_site_aniso_U_12
    _atom_site_aniso_U_13
    _atom_site_aniso_U_23
    Co1 0.01975(15) 0.02389(16) 0.02415(16) 0.00014(12) 0.00701(12) 0.00230(12)
    Co1' 0.01926(15) 0.02633(16) 0.02270(16) -0.00031(12) 0.00564(12)
                                                                     0.00163(12)
    Cl1 0.0292(3) 0.0464(4) 0.0532(4) -0.0123(3) 0.0149(3) -0.0018(3)
    Cl1' 0.0254(3) 0.0454(4) 0.0503(4) 0.0103(3) 0.0049(3) 0.0065(3)
    Cl2 0.0563(4) 0.0368(4) 0.0404(4) -0.0037(3) 0.0264(3) -0.0006(3)
    Cl2' 0.0416(4) 0.0367(3) 0.0360(3) 0.0009(3) 0.0028(3) 0.0037(3)
    Cl3 0.0526(4) 0.0451(4) 0.0382(4) 0.0053(3) 0.0102(3) 0.0142(3)
    Cl3' 0.0563(5) 0.0478(4) 0.0434(4) -0.0077(3) 0.0172(3) 0.0094(3)
    O1 0.0703(18) 0.0750(19) 0.103(2) -0.0202(15) 0.0519(17) -0.0476(16)
    N1 0.0357(12) 0.0265(11) 0.0293(11) 0.0034(9) 0.0111(10) 0.0015(9)
    N1' 0.0266(11) 0.0296(11) 0.0286(11) -0.0022(8) 0.0065(9) 0.0016(9)
    C2 0.0335(14) 0.0399(15) 0.0340(14) 0.0148(11) 0.0028(11) -0.0009(11)
    C2' 0.0282(13) 0.0447(16) 0.0457(16) -0.0104(12) 0.0085(12) -0.0029(12)
    C3 0.0234(13) 0.0556(17) 0.0379(14) 0.0086(12) 0.0109(11) -0.0016(12)
    C3' 0.0272(13) 0.0449(16) 0.0527(17) -0.0045(11) 0.0182(12) -0.0063(13)
    N4 0.0244(11) 0.0349(12) 0.0288(11) -0.0010(9) 0.0082(9) 0.0050(9)
    N4' 0.0290(11) 0.0306(12) 0.0322(12) 0.0022(9) 0.0116(10) 0.0026(10)
    N5 0.0286(12) 0.0294(11) 0.0319(11) 0.0025(9) 0.0105(10) 0.0044(9)
    N5' 0.0257(11) 0.0331(11) 0.0286(11) -0.0027(9) 0.0096(9) 0.0020(9)
    C6 0.0326(13) 0.0277(12) 0.0387(14) 0.0045(10) 0.0105(11) -0.0014(10)
    C6' 0.0463(16) 0.0359(14) 0.0395(15) -0.0155(12) 0.0159(12) -0.0071(11)
    C7 0.0343(14) 0.0347(14) 0.0335(13) 0.0060(11) 0.0136(11) -0.0016(10)
    C7' 0.0444(16) 0.0530(18) 0.0294(14) -0.0202(14) 0.0064(12) -0.0079(12)
    N8 0.0260(12) 0.0305(11) 0.0279(11) 0.0013(9) 0.0093(9) 0.0028(8)
    N8' 0.0373(13) 0.0347(12) 0.0274(11) -0.0104(10) 0.0090(10) 0.0000(9)
    N9 0.0266(12) 0.0394(13) 0.0243(10) 0.0015(9) 0.0053(9) 0.0020(9)
    N9' 0.0251(11) 0.0382(13) 0.0276(11) 0.0001(9) 0.0084(9) -0.0004(9)
    C10 0.0485(18) 0.0532(18) 0.0299(14) 0.0133(14) -0.0026(13) -0.0027(12)
    C10' 0.0430(16) 0.0448(16) 0.0352(14) -0.0079(12) 0.0210(12) -0.0057(12)
    C11 0.0265(13) 0.0515(17) 0.0286(13) 0.0064(11) 0.0007(10) -0.0020(11)
    C11' 0.0297(13) 0.0461(15) 0.0329(13) -0.0057(11) 0.0149(11) -0.0035(11)
    C12 0.0353(16) 0.0614(19) 0.0449(17) 0.0061(14) 0.0062(13) 0.0066(14)
    C12' 0.0500(18) 0.0554(18) 0.0387(15) -0.0091(14) 0.0206(14) 0.0021(13)
    C13 0.0387(17) 0.106(3) 0.0333(16) 0.0176(19) 0.0089(13) 0.0153(17)
    C13' 0.069(2) 0.090(3) 0.0370(17) -0.026(2) 0.0282(16) -0.0092(17)
    C14 0.0352(17) 0.117(3) 0.0351(17) 0.0052(19) 0.0018(14) -0.0164(19)
    C14' 0.055(2) 0.090(3) 0.058(2) -0.0272(19) 0.0379(18) -0.0359(19)
    C15 0.0395(18) 0.080(3) 0.062(2) -0.0099(16) 0.0085(16) -0.0290(19)
    C15' 0.0350(16) 0.059(2) 0.077(2) -0.0031(14) 0.0271(16) -0.0213(17)
    C16 0.0410(17) 0.061(2) 0.0433(17) 0.0004(14) 0.0109(13) -0.0036(14)
    C16' 0.0290(14) 0.0562(18) 0.0456(16) 0.0028(12) 0.0105(12) -0.0015(13)
_geom_special_details
;
All e.s.d.'s (except the e.s.d. in the dihedral angle between two l.s. planes)
are estimated using the full covariance matrix. The cell e.s.d.'s are taken
into account individually in the estimation of e.s.d.'s in distances, angles
and torsion angles; correlations between e.s.d.'s in cell parameters are only
used when they are defined by crystal symmetry. An approximate (isotropic)
treatment of cell e.s.d.'s is used for estimating e.s.d.'s involving l.s.
planes.
;
loop_
    _geom_bond_atom_site_label_1
    _geom_bond_atom_site_label_2
    _geom_bond_site_symmetry_2
    _geom_bond_distance
    _geom_bond_publ_flag
    Co1 N1 . 1.933(2) ?
    Co1 N4 . 1.950(2) ?
    Co1 N8 . 1.954(2) ?
    Co1 N5 . 1.959(2) ?
    Co1 N9 . 2.001(2) ?
    Co1 Cl1 . 2.2592(7) ?
    Co1' N1' . 1.942(2) ?
    Co1' N4' . 1.948(2) ?
    Co1' N8' . 1.959(2) ?
    Co1' N5' . 1.962(2) ?
    Co1' N9' . 1.989(2) ?
    Co1' Cl1' . 2.2415(7) ?
    O1 H1W . 0.84(3) ?
    O1 H2W . 0.842(17) ?
    N1 C2 . 1.478(3) ?
    N1 H1A . 0.81(3) ?
    N1 H1B . 0.87(3) ?
    N1' C2' . 1.468(3) ?
    N1' H1C . 0.82(3) ?
    N1' H1D . 0.89(3) ?
    C2 C3 . 1.491(4) ?
    C2 H2A . 0.9700 ?
    C2 H2B . 0.9700 ?
    C2' C3' . 1.492(4) ?
    C2' H2C . 0.9700 ?
    C2' H2D . 0.9700 ?
    C3 N4 . 1.487(3) ?
    C3 H3A . 0.9700 ?
    C3 H3B . 0.9700 ?
    C3' N4' . 1.479(3) ?
    C3' H3C . 0.9700 ?
    C3' H3D . 0.9700 ?
    N4 H4A . 0.87(3) ?
    N4 H4B . 0.93(3) ?
    N4' H4C . 0.86(3) ?
    N4' H4D . 0.81(3) ?
    N5 C6 . 1.486(3) ?
    N5 H5A . 0.88(3) ?
    N5 H5B . 0.93(3) ?
    N5' C6' . 1.481(3) ?
    N5' H5C . 0.91(3) ?
    N5' H5D . 0.85(3) ?
    C6 C7 . 1.500(3) ?
    C6 H6A . 0.9700 ?
    C6 H6B . 0.9700 ?
    C6' C7' . 1.500(4) ?
    C6' H6C . 0.9700 ?
    C6' H6D . 0.9700 ?
    C7 N8 . 1.471(3) ?
    C7 H7A . 0.9700 ?
    C7 H7B . 0.9700 ?
    C7' N8' . 1.480(3) ?
    C7' H7C . 0.9700 ?
    C7' H7D . 0.9700 ?
    N8 H8A . 0.91(3) ?
    N8 H8B . 0.79(3) ?
    N8' H8C . 0.87(3) ?
    N8' H8D . 0.87(3) ?
    N9 C10 . 1.483(3) ?
    N9 H9A . 0.84(4) ?
    N9 H9B . 0.89(3) ?
    N9' C10' . 1.492(3) ?
    N9' H9C . 0.85(3) ?
    N9' H9D . 0.85(3) ?
    C10 C11 . 1.507(4) ?
    C10 H10A . 0.9700 ?
    C10 H10B . 0.9700 ?
    C10' C11' . 1.503(3) ?
    C10' H10C . 0.9700 ?
    C10' H10D . 0.9700 ?
    C11 C16 . 1.373(4) ?
    C11 C12 . 1.384(4) ?
    C11' C12' . 1.379(4) ?
    C11' C16' . 1.381(4) ?
    C12 C13 . 1.394(4) ?
    C12 H12 . 0.9300 ?
    C12' C13' . 1.388(4) ?
    C12' H12' . 0.9300 ?
    C13 C14 . 1.345(5) ?
    C13 H13 . 0.9300 ?
    C13' C14' . 1.361(5) ?
    C13' H13' . 0.9300 ?
    C14 C15 . 1.366(5) ?
    C14 H14 . 0.9300 ?
    C14' C15' . 1.371(5) ?
    C14' H14' . 0.9300 ?
    C15 C16 . 1.389(4) ?
    C15 H15 . 0.9300 ?
    C15' C16' . 1.385(4) ?
    C15' H15' . 0.9300 ?
    C16 H16 . 0.9300 ?
    C16' H16' . 0.9300 ?
loop_
    _geom_angle_atom_site_label_1
    _geom_angle_atom_site_label_2
    _geom_angle_atom_site_label_3
    _geom_angle_site_symmetry_1
    _geom_angle_site_symmetry_3
    _geom_angle
    _geom_angle_publ_flag
    N1 Co1 N4 . . 85.69(9) ?
    N1 Co1 N8 . . 88.81(9) ?
    N4 Co1 N8 . . 91.65(10) ?
    N1 Co1 N5 . . 173.44(9) ?
    N4 Co1 N5 . . 93.07(9) ?
    N8 Co1 N5 . . 84.78(9) ?
    N1 Co1 N9 . . 91.95(10) ?
    N4 Co1 N9 . . 89.85(10) ?
    N8 Co1 N9 . . 178.36(9) ?
    N5 Co1 N9 . . 94.48(9) ?
    N1 Co1 Cl1 . . 90.06(7) ?
    N4 Co1 Cl1 . . 175.24(7) ?
    N8 Co1 Cl1 . . 90.41(7) ?
    N5 Co1 Cl1 . . 91.40(7) ?
    N9 Co1 Cl1 . . 88.14(7) ?
    N1' Co1' N4' . . 85.16(9) ?
    N1' Co1' N8' . . 92.50(9) ?
    N4' Co1' N8' . . 90.53(11) ?
    N1' Co1' N5' . . 176.43(9) ?
    N4' Co1' N5' . . 93.27(9) ?
    N8' Co1' N5' . . 84.30(9) ?
    N1' Co1' N9' . . 89.81(10) ?
    N4' Co1' N9' . . 92.02(10) ?
    N8' Co1' N9' . . 176.70(9) ?
    N5' Co1' N9' . . 93.45(9) ?
    N1' Co1' Cl1' . . 89.14(7) ?
    N4' Co1' Cl1' . . 174.30(7) ?
    N8' Co1' Cl1' . . 89.78(8) ?
    N5' Co1' Cl1' . . 92.42(7) ?
    N9' Co1' Cl1' . . 87.90(7) ?
    H1W O1 H2W . . 106(4) ?
    C2 N1 Co1 . . 110.22(16) ?
    C2 N1 H1A . . 111(2) ?
    Co1 N1 H1A . . 111(2) ?
    C2 N1 H1B . . 111.4(17) ?
    Co1 N1 H1B . . 111.2(17) ?
    H1A N1 H1B . . 102(3) ?
    C2' N1' Co1' . . 110.90(16) ?
    C2' N1' H1C . . 109(2) ?
    Co1' N1' H1C . . 106(2) ?
    C2' N1' H1D . . 110.6(17) ?
    Co1' N1' H1D . . 111.5(17) ?
    H1C N1' H1D . . 108(3) ?
    N1 C2 C3 . . 107.2(2) ?
    N1 C2 H2A . . 110.3 ?
    C3 C2 H2A . . 110.3 ?
    N1 C2 H2B . . 110.3 ?
    C3 C2 H2B . . 110.3 ?
    H2A C2 H2B . . 108.5 ?
    N1' C2' C3' . . 107.4(2) ?
    N1' C2' H2C . . 110.2 ?
    C3' C2' H2C . . 110.2 ?
    N1' C2' H2D . . 110.2 ?
    C3' C2' H2D . . 110.2 ?
    H2C C2' H2D . . 108.5 ?
    N4 C3 C2 . . 107.13(19) ?
    N4 C3 H3A . . 110.3 ?
    C2 C3 H3A . . 110.3 ?
    N4 C3 H3B . . 110.3 ?
    C2 C3 H3B . . 110.3 ?
    H3A C3 H3B . . 108.5 ?
    N4' C3' C2' . . 108.0(2) ?
    N4' C3' H3C . . 110.1 ?
    C2' C3' H3C . . 110.1 ?
    N4' C3' H3D . . 110.1 ?
    C2' C3' H3D . . 110.1 ?
    H3C C3' H3D . . 108.4 ?
    C3 N4 Co1 . . 109.37(17) ?
    C3 N4 H4A . . 112.0(18) ?
    Co1 N4 H4A . . 111.5(18) ?
    C3 N4 H4B . . 109.0(18) ?
    Co1 N4 H4B . . 110.7(17) ?
    H4A N4 H4B . . 104(3) ?
    C3' N4' Co1' . . 110.18(16) ?
    C3' N4' H4C . . 112(2) ?
    Co1' N4' H4C . . 112(2) ?
    C3' N4' H4D . . 108.3(19) ?
    Co1' N4' H4D . . 114.4(19) ?
    H4C N4' H4D . . 100(3) ?
    C6 N5 Co1 . . 109.37(15) ?
    C6 N5 H5A . . 108.6(17) ?
    Co1 N5 H5A . . 113.4(17) ?
    C6 N5 H5B . . 110.4(17) ?
    Co1 N5 H5B . . 102.9(17) ?
    H5A N5 H5B . . 112(2) ?
    C6' N5' Co1' . . 110.85(15) ?
    C6' N5' H5C . . 111.1(17) ?
    Co1' N5' H5C . . 106.0(17) ?
    C6' N5' H5D . . 110.8(19) ?
    Co1' N5' H5D . . 107.1(19) ?
    H5C N5' H5D . . 111(3) ?
    N5 C6 C7 . . 106.4(2) ?
    N5 C6 H6A . . 110.4 ?
    C7 C6 H6A . . 110.4 ?
    N5 C6 H6B . . 110.4 ?
    C7 C6 H6B . . 110.4 ?
    H6A C6 H6B . . 108.6 ?
    N5' C6' C7' . . 107.0(2) ?
    N5' C6' H6C . . 110.3 ?
    C7' C6' H6C . . 110.3 ?
    N5' C6' H6D . . 110.3 ?
    C7' C6' H6D . . 110.3 ?
    H6C C6' H6D . . 108.6 ?
    N8 C7 C6 . . 106.04(19) ?
    N8 C7 H7A . . 110.5 ?
    C6 C7 H7A . . 110.5 ?
    N8 C7 H7B . . 110.5 ?
    C6 C7 H7B . . 110.5 ?
    H7A C7 H7B . . 108.7 ?
    N8' C7' C6' . . 105.7(2) ?
    N8' C7' H7C . . 110.6 ?
    C6' C7' H7C . . 110.6 ?
    N8' C7' H7D . . 110.6 ?
    C6' C7' H7D . . 110.6 ?
    H7C C7' H7D . . 108.7 ?
    C7 N8 Co1 . . 110.07(15) ?
    C7 N8 H8A . . 110(2) ?
    Co1 N8 H8A . . 110(2) ?
    C7 N8 H8B . . 110(2) ?
    Co1 N8 H8B . . 108(2) ?
    H8A N8 H8B . . 108(3) ?
    C7' N8' Co1' . . 109.39(16) ?
    C7' N8' H8C . . 106(2) ?
    Co1' N8' H8C . . 115(2) ?
    C7' N8' H8D . . 116(2) ?
    Co1' N8' H8D . . 107(2) ?
    H8C N8' H8D . . 104(3) ?
    C10 N9 Co1 . . 117.35(17) ?
    C10 N9 H9A . . 110(2) ?
    Co1 N9 H9A . . 111(2) ?
    C10 N9 H9B . . 108.2(19) ?
    Co1 N9 H9B . . 102.8(19) ?
    H9A N9 H9B . . 107(3) ?
    C10' N9' Co1' . . 118.23(17) ?
    C10' N9' H9C . . 109.1(19) ?
    Co1' N9' H9C . . 107.7(19) ?
    C10' N9' H9D . . 107.5(16) ?
    Co1' N9' H9D . . 105.7(16) ?
    H9C N9' H9D . . 108(2) ?
    N9 C10 C11 . . 115.2(2) ?
    N9 C10 H10A . . 108.5 ?
    C11 C10 H10A . . 108.5 ?
    N9 C10 H10B . . 108.5 ?
    C11 C10 H10B . . 108.5 ?
    H10A C10 H10B . . 107.5 ?
    N9' C10' C11' . . 112.4(2) ?
    N9' C10' H10C . . 109.1 ?
    C11' C10' H10C . . 109.1 ?
    N9' C10' H10D . . 109.1 ?
    C11' C10' H10D . . 109.1 ?
    H10C C10' H10D . . 107.9 ?
    C16 C11 C12 . . 118.6(3) ?
    C16 C11 C10 . . 121.2(3) ?
    C12 C11 C10 . . 120.0(3) ?
    C12' C11' C16' . . 118.8(3) ?
    C12' C11' C10' . . 121.2(3) ?
    C16' C11' C10' . . 120.0(2) ?
    C11 C12 C13 . . 120.7(3) ?
    C11 C12 H12 . . 119.7 ?
    C13 C12 H12 . . 119.7 ?
    C11' C12' C13' . . 120.0(3) ?
    C11' C12' H12' . . 120.0 ?
    C13' C12' H12' . . 120.0 ?
    C14 C13 C12 . . 119.5(3) ?
    C14 C13 H13 . . 120.3 ?
    C12 C13 H13 . . 120.3 ?
    C14' C13' C12' . . 120.8(3) ?
    C14' C13' H13' . . 119.6 ?
    C12' C13' H13' . . 119.6 ?
    C13 C14 C15 . . 121.1(3) ?
    C13 C14 H14 . . 119.5 ?
    C15 C14 H14 . . 119.5 ?
    C13' C14' C15' . . 119.7(3) ?
    C13' C14' H14' . . 120.1 ?
    C15' C14' H14' . . 120.1 ?
    C14 C15 C16 . . 119.9(3) ?
    C14 C15 H15 . . 120.1 ?
    C16 C15 H15 . . 120.1 ?
    C14' C15' C16' . . 120.0(3) ?
    C14' C15' H15' . . 120.0 ?
    C16' C15' H15' . . 120.0 ?
    C11 C16 C15 . . 120.3(3) ?
    C11 C16 H16 . . 119.9 ?
    C15 C16 H16 . . 119.9 ?
    C11' C16' C15' . . 120.6(3) ?
    C11' C16' H16' . . 119.7 ?
    C15' C16' H16' . . 119.7 ?
loop_
    _geom_torsion_atom_site_label_1
    _geom_torsion_atom_site_label_2
    _geom_torsion_atom_site_label_3
    _geom_torsion_atom_site_label_4
    _geom_torsion_site_symmetry_1
    _geom_torsion_site_symmetry_2
    _geom_torsion_site_symmetry_3
    _geom_torsion_site_symmetry_4
    _geom_torsion
    _geom_torsion_publ_flag
    N4 Co1 N1 C2 . . . . -13.68(17) ?
    N8 Co1 N1 C2 . . . . 78.07(18) ?
    N5 Co1 N1 C2 . . . . 65.6(9) ?
    N9 Co1 N1 C2 . . . . -103.38(18) ?
    Cl1 Co1 N1 C2 . . . . 168.47(17) ?
    N4' Co1' N1' C2' . . . . -13.81(18) ?
    N8' Co1' N1' C2' . . . . -104.13(19) ?
    N5' Co1' N1' C2' . . . . -77.8(16) ?
    N9' Co1' N1' C2' . . . . 78.23(19) ?
    Cl1' Co1' N1' C2' . . . . 166.13(17) ?
    Co1 N1 C2 C3 . . . . 38.0(2) ?
    Co1' N1' C2' C3' . . . . 36.6(3) ?
    N1 C2 C3 N4 . . . . -48.9(3) ?
    N1' C2' C3' N4' . . . . -46.5(3) ?
    C2 C3 N4 Co1 . . . . 37.9(2) ?
    N1 Co1 N4 C3 . . . . -13.78(17) ?
    N8 Co1 N4 C3 . . . . -102.47(17) ?
    N5 Co1 N4 C3 . . . . 172.67(17) ?
    N9 Co1 N4 C3 . . . . 78.19(17) ?
    Cl1 Co1 N4 C3 . . . . 13.1(9) ?
    C2' C3' N4' Co1' . . . . 35.6(3) ?
    N1' Co1' N4' C3' . . . . -12.49(19) ?
    N8' Co1' N4' C3' . . . . 79.97(19) ?
    N5' Co1' N4' C3' . . . . 164.29(18) ?
    N9' Co1' N4' C3' . . . . -102.13(19) ?
    Cl1' Co1' N4' C3' . . . . -13.1(9) ?
    N1 Co1 N5 C6 . . . . -1.6(9) ?
    N4 Co1 N5 C6 . . . . 77.27(17) ?
    N8 Co1 N5 C6 . . . . -14.11(17) ?
    N9 Co1 N5 C6 . . . . 167.36(17) ?
    Cl1 Co1 N5 C6 . . . . -104.39(16) ?
    N1' Co1' N5' C6' . . . . -18.2(16) ?
    N4' Co1' N5' C6' . . . . -82.01(19) ?
    N8' Co1' N5' C6' . . . . 8.20(19) ?
    N9' Co1' N5' C6' . . . . -174.23(19) ?
    Cl1' Co1' N5' C6' . . . . 97.73(18) ?
    Co1 N5 C6 C7 . . . . 39.8(2) ?
    Co1' N5' C6' C7' . . . . -34.7(3) ?
    N5 C6 C7 N8 . . . . -52.0(3) ?
    N5' C6' C7' N8' . . . . 50.7(3) ?
    C6 C7 N8 Co1 . . . . 40.9(2) ?
    N1 Co1 N8 C7 . . . . 166.07(18) ?
    N4 Co1 N8 C7 . . . . -108.29(17) ?
    N5 Co1 N8 C7 . . . . -15.35(17) ?
    N9 Co1 N8 C7 . . . . 48(3) ?
    Cl1 Co1 N8 C7 . . . . 76.01(16) ?
    C6' C7' N8' Co1' . . . . -44.3(3) ?
    N1' Co1' N8' C7' . . . . -161.0(2) ?
    N4' Co1' N8' C7' . . . . 113.9(2) ?
    N5' Co1' N8' C7' . . . . 20.6(2) ?
    N9' Co1' N8' C7' . . . . -26.6(19) ?
    Cl1' Co1' N8' C7' . . . . -71.82(19) ?
    N1 Co1 N9 C10 . . . . -160.1(2) ?
    N4 Co1 N9 C10 . . . . 114.2(2) ?
    N8 Co1 N9 C10 . . . . -42(3) ?
    N5 Co1 N9 C10 . . . . 21.1(2) ?
    Cl1 Co1 N9 C10 . . . . -70.1(2) ?
    N1' Co1' N9' C10' . . . . 154.6(2) ?
    N4' Co1' N9' C10' . . . . -120.3(2) ?
    N8' Co1' N9' C10' . . . . 20.1(19) ?
    N5' Co1' N9' C10' . . . . -26.9(2) ?
    Cl1' Co1' N9' C10' . . . . 65.4(2) ?
    Co1 N9 C10 C11 . . . . 163.4(2) ?
    Co1' N9' C10' C11' . . . . -152.63(19) ?
    N9 C10 C11 C16 . . . . -64.9(4) ?
    N9 C10 C11 C12 . . . . 120.1(3) ?
    N9' C10' C11' C12' . . . . -119.6(3) ?
    N9' C10' C11' C16' . . . . 60.9(3) ?
    C16 C11 C12 C13 . . . . -1.2(4) ?
    C10 C11 C12 C13 . . . . 174.0(3) ?
    C16' C11' C12' C13' . . . . -0.3(4) ?
    C10' C11' C12' C13' . . . . -179.8(3) ?
    C11 C12 C13 C14 . . . . 0.0(5) ?
    C11' C12' C13' C14' . . . . -0.4(5) ?
    C12 C13 C14 C15 . . . . 0.8(5) ?
    C12' C13' C14' C15' . . . . 0.5(5) ?
    C13 C14 C15 C16 . . . . -0.5(5) ?
    C13' C14' C15' C16' . . . . 0.1(5) ?
    C12 C11 C16 C15 . . . . 1.5(4) ?
    C10 C11 C16 C15 . . . . -173.6(3) ?
    C14 C15 C16 C11 . . . . -0.7(5) ?
    C12' C11' C16' C15' . . . . 1.0(4) ?
    C10' C11' C16' C15' . . . . -179.5(2) ?
    C14' C15' C16' C11' . . . . -0.9(4) ?
loop_
    _geom_hbond_atom_site_label_D
    _geom_hbond_atom_site_label_H
    _geom_hbond_atom_site_label_A
    _geom_hbond_site_symmetry_A
    _geom_hbond_distance_DH
    _geom_hbond_distance_HA
    _geom_hbond_distance_DA
    _geom_hbond_angle_DHA
    N1 H1A Cl3 1 0.81(3) 2.67(3) 3.406(2) 151(3)
    N1 H1B Cl2 1 0.87(3) 2.36(3) 3.211(2) 163(2)
    N8 H8A Cl3 1 0.91(3) 2.33(3) 3.179(2) 156(3)
    N4' H4D O1 1 0.81(3) 2.25(3) 2.915(3) 139(2)
    N8' H8C O1 1 0.87(3) 2.15(3) 2.964(4) 155(3)
    N1' H1C Cl3' 1 0.82(3) 2.43(4) 3.246(2) 174(3)
    N4 H4A Cl2 1_545 0.87(3) 2.65(3) 3.423(2) 149(2)
    N5' H5D Cl2' 1 0.85(3) 2.39(3) 3.233(2) 168(3)
    N8' H8D Cl3' 1 0.87(3) 2.48(3) 3.252(2) 148(3)
    N4 H4B Cl3 2_545 0.93(3) 2.45(3) 3.265(2) 147(2)
    N8 H8B Cl3 2_545 0.79(3) 2.49(3) 3.280(2) 176(3)
    N9 H9A Cl2 3_576 0.84(4) 2.57(4) 3.391(2) 166(3)
    N5' H5C Cl1 1_545 0.91(3) 2.63(3) 3.380(2) 141(2)
    N1' H1D Cl2' 1_565 0.89(3) 2.49(3) 3.288(2) 149(2)
    N9' H9D Cl2' 1_565 0.85(3) 2.81(3) 3.615(2) 158(2)
    N5 H5A Cl2 1_545 0.88(3) 2.38(3) 3.220(2) 159(2)
    O1 H2W Cl3' 1_545 0.842(17) 2.27(2) 3.092(3) 165(4)
