# Supplementary material for: (Benzyl­amine)chloridobis(ethane-1,2-diamine)cobalt(III) dichloride hemihydrate
Source: Acta Crystallogr Sect E Struct Rep Online. 2009 Sep 5;65(Pt 10):m1174–5. doi: 10.1107/S1600536809034849 (PMC2970310; doi:10.1107/S1600536809034849)
Supplement: Supplementary file 2 [file e-65-m1174-Isup2.hkl]

#
# h,k,l, Fc-squared, Fo-squared, sigma(Fo-squared) and status flag
#
data_I
_shelx_title ' TAMILSELVANCOBZNH in P2(1)/c'
_shelx_refln_list_code          4
_shelx_F_calc_maximum      337.44
_exptl_crystal_F_000      1672.00
_reflns_d_resolution_high  0.7462
 
loop_
 _symmetry_equiv_pos_as_xyz
 'x, y, z'
 '-x, y+1/2, -z+1/2'
 '-x, -y, -z'
 'x, -y-1/2, z-1/2'
 
_cell_length_a    20.9361
_cell_length_b     7.2447
_cell_length_c    24.4340
_cell_angle_alpha  90.000
_cell_angle_beta  106.440
_cell_angle_gamma  90.000
 
_shelx_F_squared_multiplier     1.000
 
loop_
 _refln_index_h
 _refln_index_k
 _refln_index_l
 _refln_F_squared_calc
 _refln_F_squared_meas
 _refln_F_squared_sigma
 _refln_observed_status
   1   0   0      177.84       -0.67      0.67 o
   2   0   0    23668.09     6455.01    205.17 o
   3   0   0    19433.16    20758.88    256.08 o
   4   0   0    70999.52    76011.21   1009.57 o
   5   0   0     1691.32     1606.62     32.02 o
   6   0   0      180.54      216.66     12.57 o
   7   0   0    22671.42    23636.89    325.61 o
   8   0   0    13848.89    15256.28    217.76 o
   9   0   0     4713.80     4887.80     96.08 o
  10   0   0     3969.12     4056.90     86.29 o
  11   0   0    10282.59    10068.45    204.01 o
  12   0   0      765.78      898.67     46.45 o
  13   0   0     1861.34     1744.52     66.03 o
  14   0   0       36.30       62.92     28.14 o
  15   0   0      538.51      630.47     46.77 o
  16   0   0        0.28       -3.46     23.55 o
  17   0   0     5476.39     5582.09    130.32 o
  18   0   0        8.38      108.82     32.99 o
  19   0   0     4503.26     4787.62    138.71 o
  20   0   0      596.45      535.59     56.59 o
  21   0   0     3018.49     3042.90    115.48 o
  22   0   0      713.96      735.24     69.18 o
  23   0   0      668.18      708.66     71.00 o
  24   0   0     2342.90     2253.17    109.71 o
  25   0   0      322.14      262.48     76.02 o
  26   0   0      112.35       72.08     74.31 o
   1   1   0      228.04      214.50      6.00 o
   2   1   0   113866.45   114120.23   1304.03 o
   3   1   0        1.69       -3.52      4.54 o
   4   1   0    31605.66    34614.10    373.56 o
   5   1   0     3157.01     3248.13     45.84 o
   6   1   0    57478.84    60803.22    609.04 o
   7   1   0     3142.37     3478.52     50.33 o
   8   1   0    14310.58    14463.87    166.47 o
   9   1   0    46674.76    48303.13    557.03 o
  10   1   0       43.55       44.33     12.80 o
  11   1   0    10937.72    11272.84    149.24 o
  12   1   0     1127.27     1130.30     35.25 o
  13   1   0    13662.97    13300.56    176.10 o
  14   1   0     1678.93     1988.37     49.26 o
  15   1   0     3319.95     3175.48     65.02 o
  16   1   0     2182.77     2003.15     56.42 o
  17   1   0      456.50      419.23     32.46 o
  18   1   0       12.59       26.88     25.34 o
  19   1   0     2306.47     2299.95     67.61 o
  20   1   0      699.05      682.04     47.06 o
  21   1   0      160.70      103.58     36.10 o
  22   1   0     2222.61     2264.54     85.32 o
  23   1   0     2724.11     2771.03     89.72 o
  24   1   0       54.46      100.53     42.69 o
  25   1   0      444.55      489.75     58.81 o
  26   1   0      766.15      731.85     67.56 o
   0   2   0    14190.71    14245.79    233.09 o
   1   2   0      838.32      749.37     18.09 o
   2   2   0    18499.52    18085.09    236.12 o
   3   2   0     1913.09     1809.37     33.69 o
   4   2   0    23153.26    22991.17    272.21 o
   5   2   0     1217.26     1233.86     27.24 o
   6   2   0     3904.05     3703.02     56.28 o
   7   2   0    15381.58    15641.61    224.76 o
   8   2   0     4639.65     4784.04     65.53 o
   9   2   0     2923.13     3231.32     50.31 o
  10   2   0     1745.67     1791.73     39.45 o
  11   2   0    27412.17    27155.94    353.78 o
  12   2   0      292.37      365.27     28.22 o
  13   2   0     8290.16     8012.58    126.50 o
  14   2   0        6.76       -7.06     21.75 o
  15   2   0     9199.95     9252.02    146.59 o
  16   2   0        8.70       -1.88     22.73 o
  17   2   0    10756.33    10811.90    170.76 o
  18   2   0       83.43      100.80     27.53 o
  19   2   0       11.86       33.99     27.87 o
  20   2   0       12.71        6.79     31.52 o
  21   2   0     1969.83     2011.72     74.37 o
  22   2   0      143.31      154.55     40.76 o
  23   2   0     1886.34     1763.20     74.83 o
  24   2   0      664.06      693.77     63.40 o
  25   2   0        1.61       -0.69     48.22 o
  26   2   0      162.24      120.80     64.76 o
   1   3   0      386.41      384.94     16.25 o
   2   3   0    33070.02    32906.32    365.53 o
   3   3   0     1488.35     1263.57     31.54 o
   4   3   0    10314.13     9469.11    143.83 o
   5   3   0    30626.48    30102.61    380.92 o
   6   3   0    43737.37    42991.05    537.90 o
   7   3   0       29.70       33.70     14.02 o
   8   3   0     6117.78     5519.05     88.31 o
   9   3   0    13054.83    12687.64    177.15 o
  10   3   0     1823.03     1811.41     41.37 o
  11   3   0    11324.95    10688.10    143.85 o
  12   3   0     1061.10     1005.94     32.56 o
  13   3   0       12.63       -5.13     15.02 o
  14   3   0     4226.23     3968.69     87.74 o
  15   3   0    17506.50    16758.69    239.61 o
  16   3   0       43.98       34.23     25.12 o
  17   3   0       77.60       51.80     27.00 o
  18   3   0      490.34      456.94     48.88 o
  19   3   0      142.28      141.59     35.48 o
  20   3   0      442.08      397.77     43.54 o
  21   3   0       13.32      -22.76     33.87 o
  22   3   0     1027.52     1000.19     59.77 o
  23   3   0       14.29       23.01     45.67 o
  24   3   0      256.86      256.98     74.13 o
  25   3   0      629.60      617.25     78.76 o
   0   4   0    36782.87    35387.32    759.12 o
   1   4   0       28.60      -28.18     28.18 o
   2   4   0     9060.53     8168.52    118.05 o
   3   4   0     2127.16     1985.75     51.28 o
   4   4   0    14853.72    14581.45    216.82 o
   5   4   0      506.68      463.67     29.41 o
   6   4   0     6014.53     5942.16     94.85 o
   7   4   0     3615.40     3413.46     64.87 o
   8   4   0      593.42      556.21     36.06 o
   9   4   0      177.93      137.04     19.44 o
  10   4   0       39.61       25.79     17.62 o
  11   4   0       33.96       26.51     18.52 o
  12   4   0        0.03        4.88     17.04 o
  13   4   0     1902.62     1995.73     50.10 o
  14   4   0      205.63      226.08     24.26 o
  15   4   0     3534.35     3470.66     79.52 o
  16   4   0        6.54       37.65     26.84 o
  17   4   0     8160.06     7745.95    137.87 o
  18   4   0       22.73       13.69     32.48 o
  19   4   0       69.04       90.16     35.40 o
  20   4   0      388.38      313.26     44.03 o
  21   4   0      341.43      219.78     48.61 o
  22   4   0       10.99       13.48     43.30 o
  23   4   0     1396.24     1458.76     86.03 o
  24   4   0     1278.40     1421.93    113.39 o
   1   5   0       10.00        9.86     18.74 o
   2   5   0     3535.75     3171.38     66.00 o
   3   5   0     1103.31     1025.58     34.66 o
   4   5   0     1043.45      951.62     37.32 o
   5   5   0      614.26      570.45     31.09 o
   6   5   0     4956.10     4727.73     92.52 o
   7   5   0        7.39       23.83     17.76 o
   8   5   0     3190.88     3108.97     66.17 o
   9   5   0     2744.60     2773.64     63.24 o
  10   5   0      117.68      158.72     24.06 o
  11   5   0     2226.70     2228.19     59.48 o
  12   5   0      308.43      243.16     29.09 o
  13   5   0     2962.45     2982.45     71.69 o
  14   5   0       66.62       87.31     25.26 o
  15   5   0     1753.34     1660.19     58.38 o
  16   5   0      486.31      507.75     42.89 o
  17   5   0      156.91      111.49     35.44 o
  18   5   0      540.04      577.85     48.14 o
  19   5   0     1359.48     1282.31     70.99 o
  20   5   0       87.25       11.19     44.89 o
  21   5   0       85.11        8.60     46.69 o
  22   5   0     1445.19     1400.82     96.27 o
  23   5   0     1178.86     1069.37    114.47 o
   0   6   0    20324.70    19905.34    460.11 o
   1   6   0       74.27      -27.93     35.89 o
   2   6   0      452.95      410.12     30.14 o
   3   6   0        8.20        8.04     25.44 o
   4   6   0     1725.53     1820.90     56.44 o
   5   6   0      683.36      695.57     37.97 o
   6   6   0     2911.85     2843.84     87.71 o
   7   6   0     1702.54     1760.03     60.39 o
   8   6   0      284.59      318.37     29.32 o
   9   6   0     2991.19     2951.20     70.65 o
  10   6   0     1861.26     1873.37     58.14 o
  11   6   0     4127.68     4309.77     91.08 o
  12   6   0      327.56      293.97     36.17 o
  13   6   0     1586.64     1678.54     62.52 o
  14   6   0       24.32       36.93     28.29 o
  15   6   0      598.98      552.75     46.41 o
  16   6   0      253.68      182.10     39.27 o
  17   6   0     1096.03     1183.37     79.61 o
  18   6   0       51.65       38.32     54.14 o
  19   6   0     1166.15     1373.05     77.25 o
  20   6   0      564.62      637.64     82.97 o
  21   6   0      392.69      384.48     72.95 o
   1   7   0       92.35       74.37     26.94 o
   2   7   0     1966.91     2055.84     61.73 o
   3   7   0       48.65       33.85     29.57 o
   4   7   0       25.55       17.63     29.58 o
   5   7   0      669.81      661.59     45.35 o
   6   7   0      295.77      263.49     37.14 o
   7   7   0     1537.53     1574.41     58.63 o
   8   7   0     1793.91     1846.22     63.86 o
   9   7   0     1953.83     2061.35     68.68 o
  10   7   0      173.66      180.87     35.82 o
  11   7   0     1387.52     1500.70     61.23 o
  12   7   0      628.05      753.95     49.49 o
  13   7   0      751.38      855.76     68.16 o
  14   7   0       31.73       60.71     41.29 o
  15   7   0      428.54      443.11     52.89 o
  16   7   0        0.25      -19.07     42.31 o
  17   7   0      287.94      311.84     63.70 o
  18   7   0        4.52      125.71     59.38 o
   0   8   0      672.18      721.22     91.48 o
   1   8   0       37.46        8.13     30.38 o
   2   8   0       73.39       54.15     35.77 o
   3   8   0       51.28       -7.72     34.27 o
   4   8   0      316.16      339.75     43.58 o
   5   8   0       13.14       42.43     35.48 o
   6   8   0       92.60       93.83     38.20 o
   7   8   0      754.81      739.81     49.21 o
   8   8   0       52.32       64.02     38.77 o
   9   8   0        9.88       -7.67     37.37 o
  10   8   0       12.63       -2.94     66.37 o
  11   8   0      711.87      737.40     57.93 o
  12   8   0       38.49       11.63     41.77 o
  13   8   0      220.72      121.52     55.93 o
  14   8   0      164.30      232.07     61.47 o
  15   8   0       65.00       53.01     57.00 o
   1   9   0       17.22       48.39     38.31 o
   2   9   0      714.92      802.16     53.15 o
   3   9   0       96.67       42.35     42.12 o
   4   9   0      641.91      772.89     75.45 o
   5   9   0      484.12      554.19     55.47 o
   6   9   0      445.91      529.95     54.89 o
   7   9   0       52.59        1.41     43.58 o
   8   9   0      108.00       99.28     54.42 o
   9   9   0      463.08      601.10     73.51 o
  10   9   0        2.13      160.85    104.20 o
 -26   1   1      295.51      221.40     57.10 o
 -25   1   1       12.87       82.74     43.81 o
 -24   1   1      454.48      503.13     51.49 o
 -23   1   1        1.43       94.33     40.27 o
 -22   1   1        6.55       14.53     35.07 o
 -21   1   1      155.26      144.34     37.16 o
 -20   1   1       10.08       -3.79     31.03 o
 -19   1   1       79.43      110.91     29.11 o
 -18   1   1      293.75      327.03     45.56 o
 -17   1   1     1477.34     1477.41     51.09 o
 -16   1   1      356.02      351.13     29.34 o
 -15   1   1      832.60      842.94     36.84 o
 -14   1   1     5487.67     5568.79     91.41 o
 -13   1   1      437.35      462.69     25.73 o
 -12   1   1       49.67       84.69     16.71 o
 -11   1   1    13939.52    14426.27    184.05 o
 -10   1   1     3976.87     4122.07     71.33 o
  -9   1   1      577.71      661.74     22.94 o
  -8   1   1     1243.35     1256.36     39.51 o
  -7   1   1    59485.44    63128.23    670.38 o
  -6   1   1       51.12       82.68      8.78 o
  -5   1   1    15449.09    17601.81    184.02 o
  -4   1   1     5654.05     5945.06     70.93 o
  -3   1   1     5429.24     6192.66     73.02 o
  -2   1   1     1222.80      896.67     19.51 o
  -1   1   1     1846.65     1815.54     21.64 o
   0   1   1       19.66       -3.71      3.71 o
   1   1   1     1208.96     1144.26     15.79 o
   2   1   1      813.71      629.97     15.35 o
   3   1   1     2610.35     2896.90     37.55 o
   4   1   1    29788.52    31210.37    335.22 o
   5   1   1     6259.35     7147.57     79.91 o
   6   1   1      434.27      472.43     14.53 o
   7   1   1     1999.54     2174.45     33.81 o
   8   1   1    32680.07    34811.63    356.98 o
   9   1   1        0.44       51.37     10.18 o
  10   1   1     4787.56     5190.04     69.80 o
  11   1   1      638.17      806.73     26.75 o
  12   1   1      693.12      828.59     30.68 o
  13   1   1      373.92      387.09     24.32 o
  14   1   1      450.44      465.44     26.84 o
  15   1   1     1015.90      961.43     36.48 o
  16   1   1      355.04      317.47     29.06 o
  17   1   1      562.58      540.78     35.66 o
  18   1   1      717.65      711.68     40.79 o
  19   1   1        1.42      -16.73     26.90 o
  20   1   1      229.90      225.65     38.10 o
  21   1   1       12.72       33.12     34.27 o
  22   1   1      329.54      414.25     46.62 o
  23   1   1      106.25       85.13     41.04 o
  24   1   1       35.05       -0.86     45.37 o
  25   1   1      653.62      548.18     61.82 o
  26   1   1       61.25      131.80     64.73 o
 -26   2   1        6.91        5.33     51.26 o
 -25   2   1        4.37      -46.21     46.21 o
 -24   2   1       42.10       74.45     42.63 o
 -23   2   1       10.62       11.91     38.01 o
 -22   2   1      174.45      226.46     42.41 o
 -21   2   1     1231.67     1200.82     60.56 o
 -20   2   1     1348.56     1234.03     57.89 o
 -19   2   1      144.96      124.76     33.14 o
 -18   2   1      964.40      982.37     45.80 o
 -17   2   1      175.86      215.52     29.50 o
 -16   2   1      301.41      290.46     29.82 o
 -15   2   1      852.98      890.03     38.48 o
 -14   2   1      834.67      839.15     35.93 o
 -13   2   1     1484.77     1477.59     44.68 o
 -12   2   1     2207.54     2274.04     52.99 o
 -11   2   1      530.63      491.83     25.60 o
 -10   2   1      517.67      577.81     25.09 o
  -9   2   1     3875.31     4098.61     63.22 o
  -8   2   1      454.47      507.83     18.94 o
  -7   2   1     4096.71     4043.71     57.68 o
  -6   2   1     3818.45     3871.92     58.20 o
  -5   2   1      711.83      726.11     20.77 o
  -4   2   1     1036.89     1003.08     22.73 o
  -3   2   1     1107.46     1110.42     24.77 o
  -2   2   1     1090.56     1086.32     25.82 o
  -1   2   1     3460.09     3466.70     50.40 o
   0   2   1       17.09       -6.17      6.17 o
   1   2   1     8135.28     8278.10    118.39 o
   2   2   1     6807.58     6540.84     91.09 o
   3   2   1     2632.71     2617.16     43.70 o
   4   2   1     6302.04     6666.62     87.37 o
   5   2   1     6248.90     6511.06     86.83 o
   6   2   1      810.19      773.78     31.32 o
   7   2   1     2980.17     2868.16     47.48 o
   8   2   1     1826.16     1864.85     35.77 o
   9   2   1     3473.12     3390.26     52.37 o
  10   2   1     1152.67     1249.60     34.61 o
  11   2   1      419.15      488.29     21.52 o
  12   2   1     8215.88     8086.60    125.61 o
  13   2   1     2159.54     1997.63     63.19 o
  14   2   1      262.22      304.24     26.21 o
  15   2   1     1366.60     1423.11     47.73 o
  16   2   1        2.73      -14.78     22.66 o
  17   2   1       30.32       70.05     26.19 o
  18   2   1       72.71      119.52     28.35 o
  19   2   1       23.06       10.67     27.19 o
  20   2   1      942.79      932.79     53.49 o
  21   2   1      493.05      439.35     45.80 o
  22   2   1       79.33       56.81     43.55 o
  23   2   1      445.87      471.43     56.83 o
  24   2   1        0.83       34.48     47.81 o
  25   2   1        6.20       23.09     57.44 o
  26   2   1       21.01        4.13     79.09 o
 -25   3   1       11.63      132.33     54.54 o
 -24   3   1        0.13       43.56     48.10 o
 -23   3   1        0.37       40.74     39.93 o
 -22   3   1       55.55       44.88     38.59 o
 -21   3   1       57.82       42.68     35.96 o
 -20   3   1      103.63       60.42     34.92 o
 -19   3   1       42.45       -3.31     31.33 o
 -18   3   1      176.18      125.10     30.60 o
 -17   3   1      288.42      260.40     31.59 o
 -16   3   1      483.31      461.55     35.66 o
 -15   3   1      834.05     1001.86     41.42 o
 -14   3   1        2.53        0.08     19.91 o
 -13   3   1        0.63       21.48     18.60 o
 -12   3   1      166.35      211.96     19.27 o
 -11   3   1      388.46      408.99     31.03 o
 -10   3   1        9.80        1.74     15.43 o
  -9   3   1      366.73      330.40     23.01 o
  -8   3   1      101.78      110.89     15.36 o
  -7   3   1     1792.10     1925.87     42.59 o
  -6   3   1     3220.11     3290.73     64.34 o
  -5   3   1      177.01      156.68     13.94 o
  -4   3   1      935.86      945.35     28.06 o
  -3   3   1    12459.52    12664.26    158.04 o
  -2   3   1     1783.17     1738.95     34.41 o
  -1   3   1     9929.63     9707.77    125.84 o
   0   3   1      167.68      154.09     13.22 o
   1   3   1      115.35      104.06     11.81 o
   2   3   1      464.51      479.69     18.25 o
   3   3   1     1059.51     1161.18     35.37 o
   4   3   1    12434.40    12565.33    184.73 o
   5   3   1     6820.03     7037.43    102.70 o
   6   3   1     1165.30     1184.21     32.60 o
   7   3   1     2629.56     2710.87     52.66 o
   8   3   1      330.74      351.03     20.77 o
   9   3   1      572.81      588.38     24.63 o
  10   3   1      236.02      229.52     18.57 o
  11   3   1     3542.52     3404.62     61.08 o
  12   3   1      290.99      301.26     21.33 o
  13   3   1       26.39       29.66     16.44 o
  14   3   1       86.99      103.19     18.72 o
  15   3   1        0.61       79.92     24.79 o
  16   3   1      898.71      901.63     46.27 o
  17   3   1       52.86       75.81     27.43 o
  18   3   1        0.27      -28.02     28.02 o
  19   3   1      145.15       74.26     43.80 o
  20   3   1        6.42      -16.35     32.28 o
  21   3   1       12.98      -34.25     34.25 o
  22   3   1        2.33       33.65     42.99 o
  23   3   1       25.03        9.85     46.47 o
  24   3   1        3.25       98.15     58.81 o
  25   3   1       74.05       93.48     64.12 o
 -24   4   1       19.96        3.97     51.61 o
 -23   4   1       95.94      113.99     50.89 o
 -22   4   1      678.19      594.97     60.03 o
 -21   4   1      401.26      379.40     46.81 o
 -20   4   1       28.69       -2.63     35.40 o
 -19   4   1       90.15      102.57     36.10 o
 -18   4   1      524.98      636.69     46.85 o
 -17   4   1      553.27      633.56     44.67 o
 -16   4   1       42.42       16.23     26.02 o
 -15   4   1     1341.90     1433.27     50.98 o
 -14   4   1      103.59      142.39     22.15 o
 -13   4   1     2519.78     2544.41     56.16 o
 -12   4   1      707.52      665.89     32.80 o
 -11   4   1     2380.78     2382.02     56.93 o
 -10   4   1     1461.50     1498.79     46.93 o
  -9   4   1        2.26        2.39     15.54 o
  -8   4   1     2418.39     2371.96     52.52 o
  -7   4   1       23.94        3.14     14.39 o
  -6   4   1     5146.28     5164.39     85.31 o
  -5   4   1     1624.20     1418.25     44.25 o
  -4   4   1      115.34      113.26     17.61 o
  -3   4   1     1730.54     1518.50     37.59 o
  -2   4   1     1152.60      921.52     39.31 o
  -1   4   1     1432.82     1465.48     42.35 o
   0   4   1       20.65       12.67     15.44 o
   1   4   1     2855.64     2534.78     66.07 o
   2   4   1      443.20      444.34     22.00 o
   3   4   1     4856.70     4639.92     83.69 o
   4   4   1     3792.33     3777.00     73.35 o
   5   4   1      985.61      877.16     55.89 o
   6   4   1     3765.84     3907.75     70.27 o
   7   4   1      399.63      414.07     23.71 o
   8   4   1       22.11        7.56     15.33 o
   9   4   1      839.49      791.71     31.94 o
  10   4   1      836.56      730.42     32.10 o
  11   4   1      464.64      457.07     25.78 o
  12   4   1      283.14      253.93     27.39 o
  13   4   1        0.29        4.81     18.21 o
  14   4   1      433.07      397.54     27.83 o
  15   4   1      968.79      992.53     39.06 o
  16   4   1      574.97      609.49     39.64 o
  17   4   1      123.35      134.97     31.60 o
  18   4   1       50.59      116.27     35.13 o
  19   4   1       49.27        0.91     38.26 o
  20   4   1      313.48      263.17     48.39 o
  21   4   1      223.66      196.38     56.13 o
  22   4   1      489.46      521.30     59.68 o
  23   4   1       12.95       -0.58     87.34 o
  24   4   1       49.47       13.78     61.59 o
 -23   5   1       22.66      -57.27     57.27 o
 -22   5   1      155.23       84.08     55.86 o
 -21   5   1        4.65      -36.25     44.17 o
 -20   5   1      101.96      131.93     47.63 o
 -19   5   1       18.95      -22.32     35.15 o
 -18   5   1     1493.02     1525.10     92.40 o
 -17   5   1       65.72       51.11     33.50 o
 -16   5   1        4.05        5.88     29.94 o
 -15   5   1     1318.74     1356.43     56.65 o
 -14   5   1      157.08      131.38     25.85 o
 -13   5   1     1020.28     1018.50     44.02 o
 -12   5   1      176.17      162.91     26.54 o
 -11   5   1      175.80      155.30     25.50 o
 -10   5   1       36.62       64.06     20.97 o
  -9   5   1       38.55       53.83     19.94 o
  -8   5   1       72.33       88.99     20.40 o
  -7   5   1      580.71      502.91     28.36 o
  -6   5   1      755.51      810.53     36.02 o
  -5   5   1      389.76      404.45     38.35 o
  -4   5   1     1023.60      917.16     36.59 o
  -3   5   1     1367.93     1352.95     39.43 o
  -2   5   1     1343.59     1329.78     46.25 o
  -1   5   1      960.59      886.96     37.58 o
   0   5   1      440.79      399.31     28.35 o
   1   5   1      363.96      315.56     25.98 o
   2   5   1      808.44      798.07     30.75 o
   3   5   1       34.36       -3.34     17.90 o
   4   5   1      144.80      232.98     47.89 o
   5   5   1     4972.49     4772.42    113.28 o
   6   5   1     2421.55     2370.93     62.62 o
   7   5   1     1134.31     1178.68     39.66 o
   8   5   1      205.44      159.98     22.44 o
   9   5   1     1144.72     1107.42     40.31 o
  10   5   1       39.59       47.77     21.52 o
  11   5   1     1466.92     1506.97     49.85 o
  12   5   1      564.96      592.94     32.46 o
  13   5   1       47.41       70.89     23.54 o
  14   5   1     1587.77     1602.91     50.22 o
  15   5   1      173.58      195.70     32.13 o
  16   5   1      266.53      300.88     39.35 o
  17   5   1     1596.50     1553.47     64.19 o
  18   5   1       75.76      139.38     43.03 o
  19   5   1       10.15        3.52     41.45 o
  20   5   1      118.47       23.59     44.67 o
  21   5   1       83.78       29.85     85.71 o
  22   5   1       20.22      -23.35     60.16 o
 -21   6   1       14.63      -58.57     58.57 o
 -20   6   1        3.90       43.22     49.00 o
 -19   6   1       65.52      115.36     49.43 o
 -18   6   1      160.18      242.72     49.58 o
 -17   6   1      538.76      556.78     57.75 o
 -16   6   1      323.44      192.12     38.88 o
 -15   6   1      344.95      263.90     39.26 o
 -14   6   1      668.62      622.30     44.92 o
 -13   6   1       89.87      114.92     32.90 o
 -12   6   1      197.18      240.81     33.66 o
 -11   6   1        1.74       18.12     25.36 o
 -10   6   1      172.12      154.66     28.05 o
  -9   6   1      126.31      147.07     26.28 o
  -8   6   1      139.13      175.80     25.87 o
  -7   6   1      236.14      303.26     33.06 o
  -6   6   1      112.19      130.39     26.33 o
  -5   6   1     1594.64     1441.51     50.81 o
  -4   6   1      734.61      702.31     40.48 o
  -3   6   1     1183.02     1233.10     47.30 o
  -2   6   1      601.99      569.51     33.20 o
  -1   6   1      171.86      198.18     28.74 o
   0   6   1      623.30      698.52     41.79 o
   1   6   1      393.80      400.36     29.35 o
   2   6   1      316.48      277.61     27.14 o
   3   6   1     2746.63     2502.91     71.04 o
   4   6   1      819.95      871.48     40.65 o
   5   6   1     5055.93     4883.62     99.65 o
   6   6   1      152.90      169.65     28.08 o
   7   6   1       31.20       11.37     21.89 o
   8   6   1       66.77      103.80     24.59 o
   9   6   1     1210.90     1409.44     62.30 o
  10   6   1      743.41      802.00     41.06 o
  11   6   1      158.64      170.35     30.84 o
  12   6   1        5.47       33.89     27.19 o
  13   6   1      122.43      130.06     30.63 o
  14   6   1      287.06      264.56     34.14 o
  15   6   1      538.23      629.47     60.76 o
  16   6   1       95.93       43.42     40.98 o
  17   6   1        1.56       45.17     42.44 o
  18   6   1       70.15       88.20     53.55 o
  19   6   1      210.13      155.22    112.75 o
  20   6   1      141.36       27.42     58.27 o
 -18   7   1       11.96       81.50     58.76 o
 -17   7   1      666.05      689.59     63.42 o
 -16   7   1       50.73       38.30     43.45 o
 -15   7   1        8.24       -8.16     49.14 o
 -14   7   1      256.72      276.81     42.80 o
 -13   7   1      459.22      488.77     45.49 o
 -12   7   1      443.83      512.47     44.66 o
 -11   7   1     2585.84     2853.49    119.98 o
 -10   7   1      545.57      633.87     48.83 o
  -9   7   1     1062.42     1075.49     54.14 o
  -8   7   1      182.01      225.73     33.48 o
  -7   7   1        4.68        1.68     27.02 o
  -6   7   1      270.03      308.74     38.02 o
  -5   7   1        6.19      -27.12     27.12 o
  -4   7   1      976.33      998.47     51.52 o
  -3   7   1      895.77      902.93     43.33 o
  -2   7   1       89.31       97.24     27.92 o
  -1   7   1      534.63      514.56     36.08 o
   0   7   1      206.37      206.85     34.55 o
   1   7   1      247.40      187.34     29.71 o
   2   7   1       79.89       99.62     27.10 o
   3   7   1       24.68       59.18     29.80 o
   4   7   1      385.82      450.26     40.51 o
   5   7   1        2.78      -10.52     27.30 o
   6   7   1       13.13        2.13     28.15 o
   7   7   1      158.51      124.06     29.00 o
   8   7   1      780.83      800.56     45.95 o
   9   7   1      173.30      170.02     35.16 o
  10   7   1      244.55      286.53     37.70 o
  11   7   1      403.73      421.81     41.60 o
  12   7   1      296.34      410.78     48.13 o
  13   7   1      324.35      345.04     43.09 o
  14   7   1      620.69      681.07     57.12 o
  15   7   1       16.53       86.75     43.71 o
  16   7   1      643.93      586.32     70.35 o
  17   7   1       31.61        1.40     54.38 o
  18   7   1       10.78      -23.64     57.35 o
 -15   8   1        2.23       18.86     53.18 o
 -14   8   1        1.31        2.76     45.10 o
 -13   8   1       27.58       41.77     43.30 o
 -12   8   1      327.27      304.95     50.09 o
 -11   8   1       29.16       36.66     40.46 o
 -10   8   1      431.87      503.31     46.79 o
  -9   8   1       56.32       88.69     35.94 o
  -8   8   1        2.46       25.28     32.18 o
  -7   8   1     1255.90     1483.95     61.38 o
  -6   8   1       69.13      121.03     39.40 o
  -5   8   1      226.02      262.62     41.89 o
  -4   8   1       68.53       65.89     36.64 o
  -3   8   1      117.95      108.19     37.55 o
  -2   8   1      147.25      186.28     34.40 o
  -1   8   1      583.92      553.22     38.22 o
   0   8   1      318.51      308.34     43.36 o
   1   8   1      384.77      387.16     38.40 o
   2   8   1      974.35     1061.17     58.85 o
   3   8   1      335.04      308.97     42.64 o
   4   8   1       67.54       54.83     37.14 o
   5   8   1     1042.82     1102.58     60.54 o
   6   8   1      112.48      103.13     37.88 o
   7   8   1        0.50        2.22     37.10 o
   8   8   1       88.95       44.70     38.19 o
   9   8   1      289.90      339.82     47.61 o
  10   8   1      184.32      242.04     46.37 o
  11   8   1        1.76       22.84     39.91 o
  12   8   1      165.76      117.33     53.56 o
  13   8   1      117.95       82.16     51.92 o
  14   8   1       62.97      113.15     56.21 o
 -10   9   1       45.62       51.98     54.25 o
  -9   9   1      273.90      333.62     64.65 o
  -8   9   1       12.47       64.56     44.80 o
  -7   9   1        3.67      -23.71     40.77 o
  -6   9   1      136.82       67.75     44.23 o
  -5   9   1        2.83       11.11     40.82 o
  -4   9   1       16.88       55.65     41.22 o
  -3   9   1      724.25      750.45     63.98 o
  -2   9   1      150.11      146.37     49.66 o
  -1   9   1      706.27      791.69     48.34 o
   0   9   1      606.61      648.02     45.50 o
   1   9   1        2.70      -13.09     36.28 o
   2   9   1        0.07      -34.86     34.86 o
   3   9   1       69.29       84.30     42.69 o
   4   9   1      265.35      316.71     49.03 o
   5   9   1        4.83       -0.16     47.89 o
   6   9   1       12.70       20.89     77.71 o
   7   9   1      163.41      174.42     55.83 o
   8   9   1       84.28       95.25     53.75 o
   9   9   1       47.88       72.66     55.09 o
 -27   0   2      912.48      779.18    104.56 o
 -26   0   2       43.15      -64.77     64.77 o
 -25   0   2      300.95      198.21     81.26 o
 -24   0   2      714.12      696.90     73.60 o
 -23   0   2     3249.35     3374.24    128.88 o
 -22   0   2      139.37      306.76     55.49 o
 -21   0   2    11937.47    11923.39    271.02 o
 -20   0   2    13734.48    13540.26    294.42 o
 -19   0   2      170.35      233.58     39.60 o
 -18   0   2      543.79      658.79     47.77 o
 -17   0   2     8409.35     8394.56    173.03 o
 -16   0   2     1260.53     1224.96     54.61 o
 -15   0   2      185.42      396.31     34.49 o
 -14   0   2    18550.73    17974.53    307.80 o
 -13   0   2      571.33      500.72     34.86 o
 -12   0   2     3325.55     3102.88     77.09 o
 -11   0   2     5194.35     5191.33    106.88 o
 -10   0   2     7544.20     7752.77    142.98 o
  -9   0   2    25647.80    26135.26    466.01 o
  -8   0   2      281.53      316.25     23.77 o
  -7   0   2    27165.47    28645.33    434.70 o
  -6   0   2    37017.43    40389.20    550.78 o
  -5   0   2     4600.67     5099.23     87.68 o
  -4   0   2    12856.58    13178.83    182.27 o
  -3   0   2    75710.34    77417.97    883.52 o
  -2   0   2     3767.62     3076.64    156.62 o
   1   0   2    53108.88    47404.09   1683.63 o
   2   0   2      281.38      282.05      8.26 o
   3   0   2    60186.55    66283.81    807.81 o
   4   0   2     5236.34     6123.90     82.55 o
   5   0   2     8050.79     8837.07    128.62 o
   6   0   2      124.65      165.87     15.48 o
   7   0   2     9064.80    10554.23    173.37 o
   8   0   2     1506.35     1643.67     49.04 o
   9   0   2      103.90      131.30     24.01 o
  10   0   2    35966.44    36731.57    561.59 o
  11   0   2    10822.92    11607.52    200.49 o
  12   0   2     2558.65     2763.69     72.82 o
  13   0   2     5658.30     5769.25    137.69 o
  14   0   2     2158.44     2224.55     78.29 o
  15   0   2     6283.09     6615.42    158.64 o
  16   0   2     1801.33     1818.00     80.68 o
  17   0   2      812.51      824.04     56.58 o
  18   0   2       18.19       12.84     30.60 o
  19   0   2        3.92       -3.53     32.88 o
  20   0   2     4887.04     4337.20    120.80 o
  21   0   2      378.80      421.85     59.57 o
  22   0   2     2188.01     2236.58    120.06 o
  23   0   2      237.58      351.16     72.91 o
  24   0   2      311.33      468.70    230.62 o
  25   0   2      490.23      489.98    138.69 o
  26   0   2       58.67      -17.01    109.35 o
 -27   1   2       42.10      -20.60     52.73 o
 -26   1   2       24.54        9.24     42.37 o
 -25   1   2     1354.81     1392.74     71.03 o
 -24   1   2      370.09      356.94     48.89 o
 -23   1   2     4241.04     4206.55    110.58 o
 -22   1   2     3717.96     3536.63     98.62 o
 -21   1   2       31.95       36.31     32.92 o
 -20   1   2     1093.67     1039.26     63.74 o
 -19   1   2      814.51      879.29     44.95 o
 -18   1   2     6046.15     5669.41    108.38 o
 -17   1   2     1311.79     1268.38     46.48 o
 -16   1   2      542.36      579.82     33.41 o
 -15   1   2     1052.05     1122.91     56.90 o
 -14   1   2     8536.48     8162.65    150.87 o
 -13   1   2     2166.97     2209.06     60.98 o
 -12   1   2    27002.37    26108.29    342.45 o
 -11   1   2      638.04      756.10     29.00 o
 -10   1   2      250.22      230.72     18.29 o
  -9   1   2     6643.80     7088.72    105.09 o
  -8   1   2    32520.16    33615.05    423.12 o
  -7   1   2     8289.56     8603.27    104.25 o
  -6   1   2    50742.91    54334.24    549.44 o
  -5   1   2     7166.63     6969.74     83.39 o
  -4   1   2       62.51      101.74      7.31 o
  -3   1   2      484.34      366.82     10.76 o
  -2   1   2    24435.27    24211.27    242.83 o
  -1   1   2    63636.79    61972.01    629.70 o
   0   1   2     2342.79     2224.58     25.90 o
   1   1   2    37948.27    38248.83    410.32 o
   2   1   2      151.53      169.99      7.53 o
   3   1   2      365.86      443.30     11.84 o
   4   1   2     3176.74     3623.84     44.04 o
   5   1   2     9994.54    10433.22    112.63 o
   6   1   2        3.26       -3.69      7.13 o
   7   1   2     1032.07     1142.32     23.40 o
   8   1   2     3365.09     3621.43     50.09 o
   9   1   2    41208.95    42772.18    414.41 o
  10   1   2     2615.46     2741.54     49.17 o
  11   1   2    14021.22    14195.85    151.84 o
  12   1   2     7808.78     7811.07    105.67 o
  13   1   2       82.55      119.28     17.88 o
  14   1   2      602.76      597.72     29.47 o
  15   1   2       75.26       79.46     20.33 o
  16   1   2     2890.75     2862.37     68.70 o
  17   1   2      741.90      711.17     38.93 o
  18   1   2     3073.75     3068.59    103.99 o
  19   1   2     1809.34     1819.63     60.88 o
  20   1   2     1968.42     1960.72     66.09 o
  21   1   2      216.75      278.95     41.16 o
  22   1   2     2327.26     2266.27     88.94 o
  23   1   2      811.39      810.17     62.40 o
  24   1   2       10.10       48.40     46.11 o
  25   1   2      348.58      357.00     68.25 o
  26   1   2       58.67      127.42    148.69 o
 -26   2   2        0.35       -7.35     52.34 o
 -25   2   2        4.18      -10.36     41.58 o
 -24   2   2      305.19      325.34     48.85 o
 -23   2   2     1791.28     1619.31     76.19 o
 -22   2   2        0.57       -1.64     35.07 o
 -21   2   2      572.39      538.99     46.30 o
 -20   2   2     4430.84     4225.03    103.51 o
 -19   2   2      212.06      202.83     35.79 o
 -18   2   2     4488.84     4704.99     97.35 o
 -17   2   2     1288.46     1461.27     69.91 o
 -16   2   2    14784.21    14281.91    209.70 o
 -15   2   2      439.29      408.23     30.61 o
 -14   2   2    15143.85    14976.98    213.32 o
 -13   2   2       11.05       11.24     17.81 o
 -12   2   2      165.00      189.60     21.19 o
 -11   2   2     3154.10     3284.16     63.65 o
 -10   2   2     6010.74     6074.64     96.10 o
  -9   2   2     1496.02     1508.77     35.02 o
  -8   2   2     1947.36     1971.94     39.53 o
  -7   2   2    29135.69    29531.53    350.44 o
  -6   2   2    63165.28    64246.76    741.90 o
  -5   2   2      412.24      530.50     17.50 o
  -4   2   2     7717.11     7797.58     99.65 o
  -3   2   2     7842.18     7519.65     95.41 o
  -2   2   2    24970.79    25082.86    298.85 o
  -1   2   2      948.74      868.66     29.43 o
   0   2   2    64397.24    64492.48    753.12 o
   1   2   2      843.05      833.67     18.66 o
   2   2   2     6253.45     6282.40     88.14 o
   3   2   2    30477.93    30288.87    384.47 o
   4   2   2      689.31      614.43     25.19 o
   5   2   2     2896.44     3161.99     52.20 o
   6   2   2     2259.99     2451.18     41.46 o
   7   2   2    13887.13    14153.47    163.34 o
   8   2   2    19373.88    19869.80    211.20 o
   9   2   2     2103.86     2210.48     56.00 o
  10   2   2     9533.22     9831.14    122.41 o
  11   2   2      658.15      728.86     27.11 o
  12   2   2       88.82      118.57     16.09 o
  13   2   2     1113.90     1121.99     36.81 o
  14   2   2    12237.43    12286.90    181.48 o
  15   2   2       24.65       15.46     21.66 o
  16   2   2     2562.70     2408.29     80.93 o
  17   2   2      114.00       74.49     26.65 o
  18   2   2     2356.25     2477.92     69.21 o
  19   2   2     1039.36     1072.68     50.01 o
  20   2   2      227.91      303.65     40.60 o
  21   2   2     1260.75     1281.89     62.02 o
  22   2   2       48.42       66.63     43.65 o
  23   2   2       11.95       43.82     45.58 o
  24   2   2      323.49      274.13     67.62 o
  25   2   2      415.70      374.09     80.24 o
 -26   3   2      112.82      256.56     90.36 o
 -25   3   2     3002.31     2916.87    111.23 o
 -24   3   2      458.05      458.94     53.44 o
 -23   3   2      623.42      712.98     56.18 o
 -22   3   2      164.24       81.38     40.78 o
 -21   3   2       10.77       21.15     34.86 o
 -20   3   2     1346.77     1224.63     59.24 o
 -19   3   2     1573.87     1659.91     64.45 o
 -18   3   2     1146.24     1066.29     74.64 o
 -17   3   2      595.91      584.98     42.79 o
 -16   3   2     4483.84     4510.33     91.63 o
 -15   3   2      132.43      107.42     23.94 o
 -14   3   2    10626.16    10048.05    154.87 o
 -13   3   2       20.74       48.90     19.49 o
 -12   3   2     6271.77     5943.24     90.69 o
 -11   3   2      658.88      681.02     29.71 o
 -10   3   2     3710.31     3725.30     69.85 o
  -9   3   2     7603.66     7550.99    128.15 o
  -8   3   2    13595.76    13156.45    180.56 o
  -7   3   2      824.59      945.91     45.06 o
  -6   3   2    42321.99    40893.93    496.24 o
  -5   3   2    43267.97    41466.46    485.80 o
  -4   3   2     5121.12     5136.32    100.64 o
  -3   3   2      816.10      897.27     23.89 o
  -2   3   2     1335.09     1135.04     28.58 o
  -1   3   2      719.20      668.09     23.52 o
   0   3   2      383.19      364.48     16.98 o
   1   3   2     4214.18     4000.44     58.80 o
   2   3   2     8455.97     8011.08    122.81 o
   3   3   2     1063.37     1011.29     62.19 o
   4   3   2    24443.96    24360.41    342.02 o
   5   3   2    37973.64    36953.95    463.93 o
   6   3   2     2207.58     2182.23     44.86 o
   7   3   2     3799.49     3378.42     60.76 o
   8   3   2     2853.90     2820.57     65.23 o
   9   3   2     5711.77     5486.07     82.95 o
  10   3   2      143.87      116.35     16.60 o
  11   3   2      993.20      962.07     31.78 o
  12   3   2     4385.35     4359.65     73.83 o
  13   3   2       81.40       53.21     17.87 o
  14   3   2     1661.09     1549.19     43.07 o
  15   3   2        5.17        1.51     21.91 o
  16   3   2     9830.94     9848.61    159.03 o
  17   3   2      250.71      298.45     33.28 o
  18   3   2        9.67       17.96     27.86 o
  19   3   2      439.86      413.91     42.33 o
  20   3   2      461.50      567.15     52.63 o
  21   3   2      307.29      307.65     49.44 o
  22   3   2      733.11      778.22     62.49 o
  23   3   2       30.05       93.36     56.44 o
  24   3   2      182.32      197.28     64.75 o
  25   3   2      405.94      341.74    107.67 o
 -24   4   2      443.37      390.92     61.82 o
 -23   4   2     1465.15     1429.92     73.03 o
 -22   4   2       56.43       25.98     39.14 o
 -21   4   2      761.50      784.68     55.22 o
 -20   4   2     1345.62     1284.59     62.94 o
 -19   4   2      177.99      209.29     38.65 o
 -18   4   2     4277.28     4102.66    100.64 o
 -17   4   2     1871.71     1867.01     66.40 o
 -16   4   2     2155.39     2047.28     62.10 o
 -15   4   2       34.12       59.03     25.78 o
 -14   4   2     4873.82     4796.84     83.22 o
 -13   4   2       74.03       64.81     21.95 o
 -12   4   2        9.66        0.01     18.52 o
 -11   4   2      387.75      332.40     27.92 o
 -10   4   2      300.78      340.68     24.44 o
  -9   4   2      160.59      138.21     19.41 o
  -8   4   2      111.79       94.07     17.75 o
  -7   4   2     7958.46     7653.82    116.32 o
  -6   4   2     6649.08     6092.94    107.96 o
  -5   4   2      493.81      456.79     53.25 o
  -4   4   2     8189.52     7919.44    116.05 o
  -3   4   2    19490.67    18143.97    239.07 o
  -2   4   2     4473.71     3989.61     80.83 o
  -1   4   2      844.52      782.87     31.97 o
   0   4   2     5931.50     5570.58     88.37 o
   1   4   2     3555.95     3115.47     53.11 o
   2   4   2      253.58      143.45     19.16 o
   3   4   2    28701.16    26818.96    378.90 o
   4   4   2     6453.96     6162.71    187.34 o
   5   4   2     1221.51     1152.65     47.15 o
   6   4   2      916.65      884.12     31.07 o
   7   4   2     7915.31     7777.47    118.43 o
   8   4   2     3408.62     3154.85     63.28 o
   9   4   2       55.15       77.88     18.31 o
  10   4   2     2935.28     2860.92     56.81 o
  11   4   2        5.15      -15.80     15.80 o
  12   4   2      661.59      628.84     29.80 o
  13   4   2       91.79       90.40     20.57 o
  14   4   2     7629.27     7570.79    117.21 o
  15   4   2      779.22      758.37     35.16 o
  16   4   2     1180.38     1151.02     49.70 o
  17   4   2      254.56      250.42     34.02 o
  18   4   2     2703.75     2759.04     83.17 o
  19   4   2        9.43       69.16     42.01 o
  20   4   2     1130.71     1178.68     82.32 o
  21   4   2      445.12      496.26     68.35 o
  22   4   2       61.06       46.12     68.85 o
  23   4   2      272.89      227.82     67.02 o
 -23   5   2      414.14      319.64     61.12 o
 -22   5   2      918.03      817.23     83.35 o
 -21   5   2      577.29      529.08     54.98 o
 -20   5   2       18.25      -25.20     36.87 o
 -19   5   2       77.55       68.04     37.37 o
 -18   5   2     1983.33     1887.55     71.08 o
 -17   5   2       93.14       26.91     31.71 o
 -16   5   2     1366.38     1429.16     58.86 o
 -15   5   2      135.70      177.65     33.35 o
 -14   5   2     1043.03     1043.75     48.90 o
 -13   5   2      122.75       96.43     25.45 o
 -12   5   2     4341.55     4413.25     88.88 o
 -11   5   2      142.04      126.13     23.99 o
 -10   5   2      689.47      657.49     33.40 o
  -9   5   2     1143.97     1075.59     39.55 o
  -8   5   2     7880.54     7633.59    121.89 o
  -7   5   2      147.51      160.64     22.72 o
  -6   5   2     7632.68     7531.87    129.87 o
  -5   5   2     3821.33     3561.49     81.42 o
  -4   5   2      401.91      418.86     25.66 o
  -3   5   2     2498.06     2281.77     55.20 o
  -2   5   2     2299.93     2208.51     60.35 o
  -1   5   2     7543.71     6757.13    129.65 o
   0   5   2     1242.11     1323.97     46.69 o
   1   5   2     7357.58     6671.64    111.98 o
   2   5   2       78.31       56.31     28.20 o
   3   5   2     2434.75     2169.20     55.49 o
   4   5   2      115.78      104.59     23.65 o
   5   5   2     9076.69     8787.83    146.40 o
   6   5   2      235.97      240.96     25.09 o
   7   5   2      472.29      409.71     26.85 o
   8   5   2      374.73      418.42     28.15 o
   9   5   2     5456.09     5294.73     95.27 o
  10   5   2       11.83       16.65     21.06 o
  11   5   2     2959.98     2864.41     62.45 o
  12   5   2     1684.34     1751.17     50.61 o
  13   5   2      604.95      594.71     33.80 o
  14   5   2      463.57      402.64     31.70 o
  15   5   2       43.38       47.29     28.37 o
  16   5   2     3356.41     3202.19     87.71 o
  17   5   2      480.30      576.58     54.15 o
  18   5   2     1558.19     1454.17     72.67 o
  19   5   2     1004.88      992.86     76.80 o
  20   5   2      171.78      136.46     85.16 o
  21   5   2      940.42     1021.97    108.86 o
  22   5   2      958.80      870.87     84.96 o
 -21   6   2      661.58      722.10     66.94 o
 -20   6   2     1489.05     1484.93     81.24 o
 -19   6   2       51.56       61.50     46.29 o
 -18   6   2        8.51      -35.34     35.34 o
 -17   6   2      359.74      398.59     45.14 o
 -16   6   2      321.41      273.61     40.89 o
 -15   6   2      374.47      362.72     41.13 o
 -14   6   2     3681.07     3782.16    122.66 o
 -13   6   2      121.85      108.96     31.43 o
 -12   6   2      419.76      442.59     47.44 o
 -11   6   2      484.20      571.53     50.92 o
 -10   6   2     2857.05     2848.72     83.22 o
  -9   6   2     1370.92     1495.36     49.90 o
  -8   6   2       13.00       45.57     22.14 o
  -7   6   2     1480.53     1527.28     63.64 o
  -6   6   2       71.80       67.15     25.98 o
  -5   6   2      507.77      441.41     33.02 o
  -4   6   2      216.36      184.28     29.17 o
  -3   6   2     3393.06     3167.04     77.97 o
  -2   6   2      178.47      238.72     27.03 o
  -1   6   2     6972.38     6584.91    131.27 o
   0   6   2        1.15      -27.78     27.78 o
   1   6   2     4230.52     4022.52     93.88 o
   2   6   2       60.22       21.61     22.84 o
   3   6   2     1585.23     1671.70     54.06 o
   4   6   2      525.40      570.37     34.93 o
   5   6   2      611.36      664.05     37.26 o
   6   6   2      197.34      217.60     30.12 o
   7   6   2      966.94      986.15     40.88 o
   8   6   2       39.04       40.63     23.57 o
   9   6   2      491.96      530.63     35.16 o
  10   6   2     5968.14     6025.88    111.34 o
  11   6   2     2022.28     1903.90     61.41 o
  12   6   2      149.00      198.45     29.97 o
  13   6   2      424.29      482.53     39.54 o
  14   6   2     2240.24     2151.35     71.73 o
  15   6   2      666.51      571.80     52.59 o
  16   6   2      225.47      199.59     46.21 o
  17   6   2       35.22       99.34     51.03 o
  18   6   2      101.17       76.27     55.47 o
  19   6   2       20.52       26.03     55.03 o
  20   6   2      674.84      638.05     76.21 o
 -19   7   2      211.34      -47.79    105.28 o
 -18   7   2      433.16      376.91     77.60 o
 -17   7   2       34.96       95.93     48.10 o
 -16   7   2       24.62       15.53     43.07 o
 -15   7   2       31.14       42.05     35.98 o
 -14   7   2       25.18       -5.32     34.19 o
 -13   7   2       10.55       55.67     35.43 o
 -12   7   2     3832.26     3941.42     98.65 o
 -11   7   2      103.07      148.78     34.91 o
 -10   7   2       11.15        6.14     29.13 o
  -9   7   2       45.82       74.76     30.32 o
  -8   7   2     2997.38     2973.54     95.56 o
  -7   7   2      712.31      720.39     45.09 o
  -6   7   2      338.55      324.02     38.81 o
  -5   7   2       92.28       76.57     31.73 o
  -4   7   2      357.89      373.03     43.06 o
  -3   7   2      214.31      157.56     28.84 o
  -2   7   2       41.95       14.61     25.83 o
  -1   7   2     1523.93     1494.96     59.67 o
   0   7   2       20.84        6.43     25.03 o
   1   7   2      240.73      236.74     31.06 o
   2   7   2        0.31      -27.44     27.44 o
   3   7   2     2459.48     2609.05     78.38 o
   4   7   2       44.64       69.49     31.28 o
   5   7   2      886.03      815.90     45.62 o
   6   7   2      121.69      107.71     31.96 o
   7   7   2        0.06      -25.20     25.20 o
   8   7   2     3160.55     3246.46     78.88 o
   9   7   2     2739.08     2882.15     80.31 o
  10   7   2      304.58      409.93     45.75 o
  11   7   2      436.99      430.30     47.45 o
  12   7   2     3040.85     2967.70     85.97 o
  13   7   2      228.50      143.06     38.97 o
  14   7   2       34.14       26.01     50.45 o
  15   7   2       21.23       13.58     49.54 o
  16   7   2      696.31      687.49     73.14 o
  17   7   2       16.38      -36.86     68.97 o
  18   7   2     1599.27     1760.41    361.05 o
 -15   8   2      172.11      206.92     52.91 o
 -14   8   2      281.02      224.77     71.93 o
 -13   8   2        7.12       36.36     43.77 o
 -12   8   2        0.64       49.65     40.60 o
 -11   8   2       27.02       17.02     35.10 o
 -10   8   2      900.03      903.33     56.14 o
  -9   8   2        2.08        1.12     32.83 o
  -8   8   2        2.51       -0.14     32.00 o
  -7   8   2      109.34      139.46     35.76 o
  -6   8   2     1681.77     1640.09     96.60 o
  -5   8   2       68.80       21.67     36.57 o
  -4   8   2      314.76      347.91     43.84 o
  -3   8   2     1211.22     1261.29     62.01 o
  -2   8   2       27.38        9.29     30.88 o
  -1   8   2      626.19      634.68     41.49 o
   0   8   2     1014.88     1049.26     47.21 o
   1   8   2      723.42      769.48     53.10 o
   2   8   2      171.67      167.99     42.19 o
   3   8   2     2167.21     2266.50     82.10 o
   4   8   2        2.58       34.40     36.24 o
   5   8   2       11.12        1.49     35.63 o
   6   8   2      182.63      182.86     41.29 o
   7   8   2      453.98      479.12     48.47 o
   8   8   2      602.59      636.71     62.43 o
   9   8   2       18.91       -0.15     38.58 o
  10   8   2      711.01      665.52     65.98 o
  11   8   2       58.79       80.26     50.59 o
  12   8   2        1.92      -43.03     43.03 o
  13   8   2      150.52       83.96     54.93 o
  14   8   2      577.61      526.38     71.44 o
 -10   9   2      149.44      255.42     51.97 o
  -9   9   2      177.74      278.00     52.12 o
  -8   9   2       77.91       30.40     45.95 o
  -7   9   2       82.92      119.52     45.88 o
  -6   9   2      277.41      226.20     48.95 o
  -5   9   2      884.96      993.93     93.20 o
  -4   9   2       51.09       28.11     40.41 o
  -3   9   2       88.88       86.46     38.94 o
  -2   9   2        1.98       12.51     37.43 o
  -1   9   2      687.75      735.95     47.25 o
   0   9   2       19.75       57.28     38.02 o
   1   9   2     1028.22     1147.35     66.73 o
   2   9   2       32.10       28.50     46.79 o
   3   9   2       32.49       12.33     57.67 o
   4   9   2       73.82       84.83     52.82 o
   5   9   2      993.26     1143.71     79.75 o
   6   9   2       64.30      -10.33     50.26 o
   7   9   2       23.98       -8.34     50.06 o
   8   9   2        5.43       96.52     56.03 o
   9   9   2      104.85      135.41     56.49 o
 -27   1   3       76.52      -32.99     46.42 o
 -26   1   3        5.54       -9.86     44.60 o
 -25   1   3       36.44       81.71     43.14 o
 -24   1   3       14.20       42.83     39.16 o
 -23   1   3     1152.65     1153.84     69.22 o
 -22   1   3      508.26      545.80     48.84 o
 -21   1   3      487.91      494.13     48.21 o
 -20   1   3       56.94       43.31     32.74 o
 -19   1   3        0.58        3.58     27.36 o
 -18   1   3      527.06      595.34     39.95 o
 -17   1   3     2455.05     2357.17     62.63 o
 -16   1   3       33.63       25.81     20.34 o
 -15   1   3      222.23      230.17     26.51 o
 -14   1   3     8912.93     9002.46    139.83 o
 -13   1   3    12298.21    12765.40    183.31 o
 -12   1   3      160.32      224.08     20.51 o
 -11   1   3     2645.68     2685.83     55.03 o
 -10   1   3      166.00      183.15     16.69 o
  -9   1   3       24.22       21.74     12.09 o
  -8   1   3     4261.05     4808.56     70.49 o
  -7   1   3     1544.28     1607.42     31.95 o
  -6   1   3    11002.08    11347.86    130.94 o
  -5   1   3       37.69       28.79      7.10 o
  -4   1   3        9.90       23.76      7.01 o
  -3   1   3     2516.38     2466.38     32.02 o
  -2   1   3     8879.72     9220.09     92.11 o
  -1   1   3      599.63      575.88     10.69 o
   0   1   3     3029.07     3088.18     45.61 o
   1   1   3     1287.65     1393.60     23.06 o
   2   1   3     8297.89     9490.96    105.47 o
   3   1   3     1777.57     2021.42     28.47 o
   4   1   3    11110.46    12214.23    179.56 o
   5   1   3    22212.63    24301.50    279.65 o
   6   1   3      276.02      292.73     12.66 o
   7   1   3    10012.19    10524.58    122.47 o
   8   1   3      762.68      865.63     22.38 o
   9   1   3       75.29      127.84     12.69 o
  10   1   3     1283.33     1358.23     30.18 o
  11   1   3     3148.85     3111.57     48.07 o
  12   1   3      365.10      410.20     21.12 o
  13   1   3     2729.90     2805.75     54.08 o
  14   1   3     1169.41     1250.13     37.70 o
  15   1   3     1656.53     1587.03     46.52 o
  16   1   3      420.55      466.25     32.69 o
  17   1   3       25.44       44.17     24.22 o
  18   1   3       97.58       49.39     25.41 o
  19   1   3     1150.54     1140.25     50.14 o
  20   1   3      127.26      186.68     34.11 o
  21   1   3        7.59       -2.00     37.30 o
  22   1   3       28.06       98.58     44.12 o
  23   1   3      208.36      208.28     48.46 o
  24   1   3      130.90      127.40     58.25 o
  25   1   3       42.11       -6.00     98.51 o
 -26   2   3       83.53       81.41     46.36 o
 -25   2   3       65.91       15.40     41.12 o
 -24   2   3        7.98       64.05     40.64 o
 -23   2   3      131.05      120.41     41.03 o
 -22   2   3        5.83      -17.21     34.51 o
 -21   2   3       10.72      -15.93     32.71 o
 -20   2   3        9.29       12.80     32.25 o
 -19   2   3     2339.21     2449.24     75.69 o
 -18   2   3      908.46      972.57     45.31 o
 -17   2   3      289.97      339.35     39.87 o
 -16   2   3      393.01      406.09     30.90 o
 -15   2   3      688.89      660.17     34.27 o
 -14   2   3      456.68      504.95     29.78 o
 -13   2   3       35.54       44.50     19.21 o
 -12   2   3       49.17       97.19     19.35 o
 -11   2   3     1343.65     1463.33     40.64 o
 -10   2   3     5538.01     5458.42     90.70 o
  -9   2   3     1458.97     1563.93     36.08 o
  -8   2   3     8197.88     8176.54    110.04 o
  -7   2   3     1548.67     1524.24     32.60 o
  -6   2   3      191.46      191.76     12.85 o
  -5   2   3        7.52       10.35      8.47 o
  -4   2   3     2965.09     2807.60     43.03 o
  -3   2   3     6129.33     5897.61     72.72 o
  -2   2   3       46.21       32.58      9.55 o
  -1   2   3      722.61      745.60     19.47 o
   0   2   3    33290.55    32720.40    412.46 o
   1   2   3     9608.11     9362.91    125.11 o
   2   2   3     4408.16     4441.94     70.47 o
   3   2   3     5151.07     5021.29     79.12 o
   4   2   3     2682.15     2452.76     42.36 o
   5   2   3      697.86      715.96     28.26 o
   6   2   3    11923.45    12162.04    151.08 o
   7   2   3     1043.07     1066.47     29.39 o
   8   2   3     3346.80     3564.14     51.01 o
   9   2   3     9703.94    10212.09    118.15 o
  10   2   3     1133.42     1217.93     30.46 o
  11   2   3      138.13      122.49     15.55 o
  12   2   3      302.81      297.00     19.85 o
  13   2   3     1418.82     1487.57     37.88 o
  14   2   3       66.54      114.30     18.19 o
  15   2   3      479.74      520.53     33.33 o
  16   2   3       30.36       -0.17     23.21 o
  17   2   3        7.96      -22.50     23.95 o
  18   2   3       66.32       50.93     28.06 o
  19   2   3      711.42      820.61     65.10 o
  20   2   3        3.85      -24.02     31.60 o
  21   2   3        6.75       52.36     40.49 o
  22   2   3      497.71      419.67     63.12 o
  23   2   3       51.37        0.57     52.45 o
  24   2   3      428.68      307.82     67.71 o
  25   2   3      105.14      200.72     83.76 o
 -26   3   3       29.47       45.61     54.66 o
 -25   3   3      232.78      198.38     49.48 o
 -24   3   3      172.42      132.89     44.67 o
 -23   3   3        0.85      -15.40     37.57 o
 -22   3   3        0.03       62.18     38.79 o
 -21   3   3       46.71       69.23     36.63 o
 -20   3   3      249.30      266.54     40.03 o
 -19   3   3       34.72       -0.86     32.74 o
 -18   3   3      135.60      173.92     34.25 o
 -17   3   3     2237.66     2218.79     64.39 o
 -16   3   3      921.27      882.67     44.03 o
 -15   3   3       75.39      126.22     24.80 o
 -14   3   3      511.28      590.77     33.38 o
 -13   3   3     1450.87     1366.50     43.59 o
 -12   3   3       57.41       60.47     18.67 o
 -11   3   3       96.75       78.09     17.92 o
 -10   3   3      622.33      729.16     29.38 o
  -9   3   3     2909.34     2792.56     56.12 o
  -8   3   3      687.19      672.16     24.10 o
  -7   3   3       44.38       48.10     12.59 o
  -6   3   3     2009.68     2029.79     39.85 o
  -5   3   3        1.11       25.01     10.90 o
  -4   3   3     2245.66     2403.15     42.07 o
  -3   3   3      219.74      194.88     14.37 o
  -2   3   3     3275.16     3108.51     56.92 o
  -1   3   3        2.16       -9.06      9.14 o
   0   3   3      533.27      518.55     19.25 o
   1   3   3     2620.07     2754.16     47.09 o
   2   3   3     1701.46     1526.27     36.42 o
   3   3   3       59.55       56.17     12.95 o
   4   3   3       22.15       29.59     12.76 o
   5   3   3      411.32      439.40     19.96 o
   6   3   3     1630.11     1530.46     40.10 o
   7   3   3      137.47      162.64     15.31 o
   8   3   3     5562.99     5683.07     84.18 o
   9   3   3       28.11       20.72     13.70 o
  10   3   3       26.46       11.21     13.81 o
  11   3   3       97.22       98.01     17.19 o
  12   3   3     1916.46     1957.69     46.95 o
  13   3   3       33.13       33.43     17.74 o
  14   3   3      851.71      767.63     46.47 o
  15   3   3       20.48       69.72     20.57 o
  16   3   3       84.97       87.95     27.10 o
  17   3   3      609.89      615.34     39.66 o
  18   3   3      110.39      140.03     31.25 o
  19   3   3        5.76       13.01     32.03 o
  20   3   3       75.60        7.63     39.90 o
  21   3   3       53.93       23.59     40.54 o
  22   3   3      147.71      188.85     57.84 o
  23   3   3       54.76       65.95     56.36 o
  24   3   3       30.62      157.30     79.34 o
 -25   4   3      132.45      133.30     84.27 o
 -24   4   3       44.75      105.14     47.82 o
 -23   4   3       43.45       19.52     41.81 o
 -22   4   3      229.64      198.10     44.60 o
 -21   4   3      155.93      198.18     42.77 o
 -20   4   3        0.22       58.66     36.42 o
 -19   4   3      354.07      472.03     43.75 o
 -18   4   3      507.67      538.79     43.70 o
 -17   4   3     2465.42     2452.81     75.13 o
 -16   4   3      862.22      850.58     46.06 o
 -15   4   3      603.87      646.13     38.03 o
 -14   4   3        1.02      -12.67     18.66 o
 -13   4   3      247.65      216.32     28.46 o
 -12   4   3       80.98       66.77     20.22 o
 -11   4   3      410.73      390.00     26.88 o
 -10   4   3     3877.25     3826.41     73.36 o
  -9   4   3      530.26      459.66     26.05 o
  -8   4   3      579.99      518.16     26.03 o
  -7   4   3       20.84       47.52     15.86 o
  -6   4   3       10.71       44.80     15.20 o
  -5   4   3      339.81      391.01     24.17 o
  -4   4   3      440.56      510.45     22.94 o
  -3   4   3      972.58      883.22     31.85 o
  -2   4   3       21.74       12.42     22.09 o
  -1   4   3     6804.97     6859.81    111.93 o
   0   4   3     3399.99     3378.23     61.41 o
   1   4   3     1411.25     1330.85     32.99 o
   2   4   3     3123.52     2863.63     55.80 o
   3   4   3     4673.47     4456.51     81.36 o
   4   4   3        0.31       31.00     17.13 o
   5   4   3     3815.11     3518.71     79.85 o
   6   4   3      152.27      197.02     18.97 o
   7   4   3       63.63      105.69     17.39 o
   8   4   3      478.25      440.53     25.45 o
   9   4   3     3346.19     3262.15     60.79 o
  10   4   3      652.91      656.81     28.43 o
  11   4   3       34.28       41.13     18.10 o
  12   4   3      823.79      857.81     34.65 o
  13   4   3      351.44      365.21     26.95 o
  14   4   3      745.59      657.74     33.09 o
  15   4   3       67.04       72.97     23.37 o
  16   4   3      121.37      138.31     29.62 o
  17   4   3      205.92      202.64     36.47 o
  18   4   3      159.80      166.41     37.34 o
  19   4   3      104.19      119.12     42.97 o
  20   4   3      624.05      654.20     68.94 o
  21   4   3        0.19      -37.32     50.81 o
  22   4   3       61.29       10.77     54.81 o
  23   4   3      147.04      100.77     79.00 o
 -23   5   3      516.34      469.69     65.84 o
 -22   5   3        6.46      -19.00     42.62 o
 -21   5   3      226.51      319.46     65.62 o
 -20   5   3      254.58      201.83     43.60 o
 -19   5   3        0.17      -34.25     34.25 o
 -18   5   3        0.53       23.44     33.43 o
 -17   5   3       89.72      105.12     33.33 o
 -16   5   3        2.64        7.26     28.01 o
 -15   5   3      747.99      727.30     45.47 o
 -14   5   3      951.56      971.07     46.61 o
 -13   5   3     1001.72      900.09     41.56 o
 -12   5   3     1749.27     1755.49     53.98 o
 -11   5   3     2376.19     2230.20     58.51 o
 -10   5   3      150.69      130.41     23.53 o
  -9   5   3     4192.60     4155.92     80.62 o
  -8   5   3        4.07       43.01     18.99 o
  -7   5   3     2202.97     2209.55     52.93 o
  -6   5   3      290.74      277.18     31.36 o
  -5   5   3      725.17      698.99     38.65 o
  -4   5   3     4289.51     4182.02     83.97 o
  -3   5   3     8709.14     8099.68    131.70 o
  -2   5   3      443.53      518.89     47.42 o
  -1   5   3     1131.42     1013.87     41.18 o
   0   5   3     1884.92     1820.38     53.62 o
   1   5   3      136.01      103.72     19.13 o
   2   5   3        0.05        5.76     18.44 o
   3   5   3      120.54      162.44     23.44 o
   4   5   3     3740.80     3472.80     74.17 o
   5   5   3      743.61      742.92     38.54 o
   6   5   3     1153.68     1120.19     46.21 o
   7   5   3     1019.89     1010.47     37.04 o
   8   5   3     2214.29     2275.47     87.35 o
   9   5   3      462.47      475.57     30.65 o
  10   5   3      575.41      616.28     34.90 o
  11   5   3        0.42      -18.89     18.89 o
  12   5   3      345.09      395.89     29.26 o
  13   5   3       49.18       38.78     23.02 o
  14   5   3     1235.99     1254.36     45.15 o
  15   5   3     1165.34     1187.95     55.42 o
  16   5   3     1244.33     1337.04     60.18 o
  17   5   3       91.02       85.45     41.16 o
  18   5   3      247.60      219.87     54.60 o
  19   5   3      202.51      215.06     59.03 o
  20   5   3        3.25      -13.02     53.03 o
  21   5   3      150.99       92.64     64.89 o
  22   5   3        0.18      -52.14     59.15 o
 -21   6   3      210.52      205.96     56.22 o
 -20   6   3        7.15       28.90     41.81 o
 -19   6   3        1.13       61.04     39.69 o
 -18   6   3      183.23      167.60     41.24 o
 -17   6   3      193.35      176.22     40.20 o
 -16   6   3      644.08      684.60     67.14 o
 -15   6   3      563.25      620.63     57.38 o
 -14   6   3      201.90      265.11     44.73 o
 -13   6   3        1.25      -27.42     27.42 o
 -12   6   3     1068.06     1062.08     91.75 o
 -11   6   3        0.97       15.65     25.17 o
 -10   6   3       19.20       29.23     26.22 o
  -9   6   3      451.87      447.02     32.76 o
  -8   6   3        0.17       14.22     21.75 o
  -7   6   3      196.08      236.43     26.50 o
  -6   6   3      790.19      683.50     49.36 o
  -5   6   3        7.59      -21.86     23.32 o
  -4   6   3       70.67       63.87     23.22 o
  -3   6   3     1514.46     1494.43     49.58 o
  -2   6   3     2522.09     2374.65     68.18 o
  -1   6   3      688.95      627.80     53.78 o
   0   6   3     2038.02     2058.01     56.35 o
   1   6   3      404.65      381.02     29.89 o
   2   6   3     2724.17     2724.86     68.57 o
   3   6   3      102.90       93.33     25.34 o
   4   6   3      514.30      451.44     33.33 o
   5   6   3      736.18      667.28     49.85 o
   6   6   3     3668.87     3653.67     84.02 o
   7   6   3       46.18       70.17     26.47 o
   8   6   3      471.85      493.94     33.32 o
   9   6   3      166.77      200.84     29.22 o
  10   6   3       13.90      108.53     28.23 o
  11   6   3      428.70      441.82     33.73 o
  12   6   3       10.83      -24.67     27.20 o
  13   6   3      604.56      605.89     41.09 o
  14   6   3       40.28       50.82     31.97 o
  15   6   3       83.53       32.24     39.66 o
  16   6   3      800.23      732.87     67.95 o
  17   6   3       15.91      -43.07     55.66 o
  18   6   3        5.38      -40.97     49.49 o
  19   6   3      234.98      385.87     66.49 o
  20   6   3      384.22      581.35    145.52 o
 -19   7   3       98.05       71.45     50.83 o
 -18   7   3      335.00      269.89     53.38 o
 -17   7   3        0.62      -37.49     37.49 o
 -16   7   3       89.70      181.24     41.60 o
 -15   7   3       25.46       57.51     35.74 o
 -14   7   3        8.48       30.10     35.35 o
 -13   7   3      284.28      239.65     44.90 o
 -12   7   3       39.31       76.44     34.28 o
 -11   7   3       38.25       59.72     31.98 o
 -10   7   3       10.33       70.30     31.27 o
  -9   7   3      930.40      936.14     48.32 o
  -8   7   3       22.54       32.81     28.19 o
  -7   7   3     2350.65     2472.57     71.22 o
  -6   7   3        1.83      -28.02     28.02 o
  -5   7   3       64.90       30.75     29.91 o
  -4   7   3      959.68      879.40     49.60 o
  -3   7   3      802.39      779.41     45.90 o
  -2   7   3       79.28       49.22     26.11 o
  -1   7   3      262.13      285.90     31.54 o
   0   7   3        7.71      -20.89     24.83 o
   1   7   3      107.49      106.96     27.85 o
   2   7   3      114.14      168.99     36.63 o
   3   7   3       21.34      -27.17     28.65 o
   4   7   3      413.72      365.64     36.53 o
   5   7   3     1478.63     1408.35     56.50 o
   6   7   3       28.56      -14.11     28.61 o
   7   7   3      217.82      165.71     31.05 o
   8   7   3      718.84      830.38     48.09 o
   9   7   3      253.30      342.32     42.23 o
  10   7   3      205.14      158.19     57.76 o
  11   7   3       48.43       89.03     35.71 o
  12   7   3      293.47      283.57     70.04 o
  13   7   3        1.86        9.79     41.63 o
  14   7   3     1070.71     1143.34    101.74 o
  15   7   3        0.40      -29.32     47.82 o
  16   7   3      130.11       60.87     56.99 o
  17   7   3      148.21      173.03     60.62 o
 -15   8   3      173.26      200.57     51.29 o
 -14   8   3      324.40      328.87     54.30 o
 -13   8   3       81.26      111.35     40.34 o
 -12   8   3       90.39       77.82     37.06 o
 -11   8   3      315.17      401.09     44.83 o
 -10   8   3      123.79      132.38     37.86 o
  -9   8   3      165.23      207.46     38.58 o
  -8   8   3      156.08      226.95     38.02 o
  -7   8   3       21.47        9.33     32.05 o
  -6   8   3      166.59      174.07     40.99 o
  -5   8   3        7.49       -6.28     34.17 o
  -4   8   3      200.13      175.36     39.84 o
  -3   8   3      317.26      353.08     47.39 o
  -2   8   3       99.64       28.61     50.21 o
  -1   8   3      906.76     1035.06     48.12 o
   0   8   3     1080.92     1202.01     58.21 o
   1   8   3     1834.20     2058.25    102.36 o
   2   8   3      334.56      319.76     44.68 o
   3   8   3     1210.07     1281.03     92.71 o
   4   8   3      438.13      395.46     46.74 o
   5   8   3     1361.49     1346.76     66.65 o
   6   8   3      723.21      873.46     57.80 o
   7   8   3       82.88       89.54     47.59 o
   8   8   3      979.29     1191.64     76.71 o
   9   8   3        0.54       47.23     46.98 o
  10   8   3       23.33       71.19     49.05 o
  11   8   3      668.32      731.75     62.95 o
  12   8   3      151.06      114.91     48.82 o
  13   8   3        5.23      -16.04     51.55 o
  14   8   3        1.36       36.78     55.26 o
 -10   9   3      125.23      205.22     59.54 o
  -9   9   3      556.10      654.38     78.33 o
  -8   9   3      167.17      138.61     53.28 o
  -7   9   3       19.97       71.77     43.30 o
  -6   9   3       25.73       55.16     49.99 o
  -5   9   3       61.44       44.21     50.39 o
  -4   9   3        0.02      -45.72     45.72 o
  -3   9   3      418.20      463.29     61.72 o
  -2   9   3      183.29      196.99     54.43 o
  -1   9   3      944.38      992.43     63.91 o
   0   9   3      243.13      207.14     48.66 o
   1   9   3        2.24       43.96     42.44 o
   2   9   3       20.23       70.12     48.65 o
   3   9   3       59.23       54.91     56.05 o
   4   9   3       69.67       73.20     49.96 o
   5   9   3       15.19       44.24     50.57 o
   6   9   3        4.78      -42.27     55.53 o
   7   9   3      211.80      330.10     66.82 o
   8   9   3      765.21      869.82     79.68 o
   9   9   3       23.85      220.98    105.64 o
 -27   0   4      120.06       -3.37     90.67 o
 -26   0   4       79.67      133.04     73.15 o
 -25   0   4      188.20      202.62     72.16 o
 -24   0   4     6841.38     6480.84    186.78 o
 -23   0   4      212.25      191.81     63.73 o
 -22   0   4       18.95      105.89     49.02 o
 -21   0   4     6113.56     6025.26    281.54 o
 -20   0   4    12699.75    12324.26    273.01 o
 -19   0   4      252.84      271.37     45.99 o
 -18   0   4       28.87       -4.73     27.76 o
 -17   0   4     3008.89     3008.97     88.78 o
 -16   0   4     3195.36     3148.69     87.88 o
 -15   0   4     4052.82     4041.09     98.86 o
 -14   0   4     1392.83     1443.21     55.81 o
 -13   0   4     3967.78     3637.83     88.54 o
 -12   0   4      206.61      191.08     23.08 o
 -11   0   4    18665.26    18502.51    305.85 o
 -10   0   4     5969.63     5937.31    129.60 o
  -9   0   4    12419.71    12444.20    235.80 o
  -8   0   4     9972.07    10649.25    202.55 o
  -7   0   4    11056.99    11211.48    195.13 o
  -6   0   4    57958.69    62479.31   1189.61 o
  -5   0   4     8924.21     9279.16    107.46 o
  -4   0   4    21144.68    22404.28    270.37 o
  -3   0   4    11789.10    12262.94    128.69 o
  -2   0   4     2940.21     2342.50     36.63 o
  -1   0   4     1607.17     1733.67     75.22 o
   0   0   4    92578.62   104808.51   3237.38 o
   1   0   4      415.62      422.80      8.73 o
   2   0   4    23205.13    28739.06    385.28 o
   3   0   4    10928.27    13114.85    164.93 o
   4   0   4     9037.42     9780.88    139.54 o
   5   0   4    15499.30    17184.18    267.69 o
   6   0   4      108.36      137.52     12.92 o
   7   0   4     2307.24     2270.12     47.17 o
   8   0   4     6289.30     6716.98    108.09 o
   9   0   4       37.55       46.95     16.61 o
  10   0   4     8386.74     8991.19    159.85 o
  11   0   4     6560.43     6286.45    122.88 o
  12   0   4     4445.51     4657.49    118.30 o
  13   0   4      102.44      125.83     24.97 o
  14   0   4       12.23       12.93     22.59 o
  15   0   4      861.02      826.64     52.32 o
  16   0   4       26.44        2.02     42.54 o
  17   0   4     1042.04      985.21     60.96 o
  18   0   4       28.30       27.95     35.53 o
  19   0   4      556.86      548.67     56.08 o
  20   0   4       43.87       17.77     35.12 o
  21   0   4     7863.17     7936.48    364.16 o
  22   0   4     1017.88     1170.22    110.97 o
  23   0   4      264.85      239.06    111.03 o
  24   0   4     1786.28     1731.88    183.85 o
  25   0   4      249.73      366.74    128.63 o
 -27   1   4       26.19      -45.43     45.43 o
 -26   1   4     1417.97     1377.24     73.10 o
 -25   1   4        8.75        6.76     40.43 o
 -24   1   4        5.25        6.63     38.42 o
 -23   1   4       11.16       57.02     39.67 o
 -22   1   4     5860.12     6029.44    132.12 o
 -21   1   4     1568.84     1512.75     63.84 o
 -20   1   4     1333.20     1354.36     61.10 o
 -19   1   4     1595.50     1743.78     63.57 o
 -18   1   4      900.28      848.92     38.92 o
 -17   1   4      118.36       80.69     21.66 o
 -16   1   4       19.08       32.51     19.02 o
 -15   1   4    10569.82    10232.05    156.30 o
 -14   1   4     6385.56     6289.51    106.21 o
 -13   1   4    16561.19    16758.72    231.20 o
 -12   1   4      946.21      942.03     33.04 o
 -11   1   4    38111.30    38260.01    486.04 o
 -10   1   4      261.74      258.02     21.14 o
  -9   1   4    23024.43    23155.17    280.46 o
  -8   1   4     1010.33     1063.15     28.86 o
  -7   1   4    12846.85    13616.02    179.18 o
  -6   1   4     2510.91     2589.67     39.89 o
  -5   1   4      263.89      275.58     10.58 o
  -4   1   4    27229.33    28127.04    286.75 o
  -3   1   4      153.52      204.52      9.65 o
  -2   1   4    59490.73    61921.66    630.95 o
  -1   1   4      232.77      201.84     13.27 o
   0   1   4     2833.29     3164.00     40.81 o
   1   1   4      724.66      903.38     19.35 o
   2   1   4    31294.51    35113.29    438.03 o
   3   1   4     3162.53     3411.72     45.75 o
   4   1   4     6626.91     7045.50     94.92 o
   5   1   4      800.91      790.93     20.06 o
   6   1   4      572.21      637.85     19.16 o
   7   1   4     1711.02     1769.51     31.96 o
   8   1   4     8340.41     8676.02     99.70 o
   9   1   4     1884.21     1774.63     33.18 o
  10   1   4     1294.37     1193.15     29.05 o
  11   1   4      241.12      239.56     16.71 o
  12   1   4     1011.26     1017.15     28.53 o
  13   1   4     6711.81     6376.27     87.61 o
  14   1   4        0.81       24.04     15.96 o
  15   1   4     3929.82     3894.33     75.00 o
  16   1   4       51.40       54.77     24.73 o
  17   1   4       46.33       39.29     24.28 o
  18   1   4      124.53      133.44     28.93 o
  19   1   4     6285.14     6002.59    116.42 o
  20   1   4       10.38       82.30     33.22 o
  21   1   4        6.88      -36.46     38.14 o
  22   1   4      999.33      795.25     60.25 o
  23   1   4      623.73      666.16     93.39 o
  24   1   4       45.43       -1.58     68.82 o
  25   1   4        2.72      -58.27     71.36 o
 -27   2   4        1.94      -16.67     80.84 o
 -26   2   4      536.53      514.44     56.62 o
 -25   2   4        3.46      -20.22     40.52 o
 -24   2   4     1050.22     1052.10     63.47 o
 -23   2   4       53.41       32.77     37.99 o
 -22   2   4        3.00      -32.89     32.89 o
 -21   2   4       26.63       52.51     34.76 o
 -20   2   4     4155.42     3864.11     98.23 o
 -19   2   4      166.19      191.33     34.55 o
 -18   2   4     2777.40     2671.95     95.88 o
 -17   2   4     2560.11     2618.50     67.11 o
 -16   2   4     1343.42     1226.01     45.14 o
 -15   2   4      199.92      230.89     27.49 o
 -14   2   4     1935.04     1996.31     53.46 o
 -13   2   4    29986.22    29927.24    391.02 o
 -12   2   4     4872.26     4954.25     86.45 o
 -11   2   4    10923.46    10666.49    143.84 o
 -10   2   4    11693.40    11502.09    161.27 o
  -9   2   4    24356.00    25384.40    306.76 o
  -8   2   4     7168.28     7089.75     97.42 o
  -7   2   4    11193.50    11052.54    140.71 o
  -6   2   4    26130.95    25658.88    324.46 o
  -5   2   4     5164.67     5239.92     76.65 o
  -4   2   4    15442.17    14666.43    188.83 o
  -3   2   4     6899.94     7010.83    104.79 o
  -2   2   4     1065.29     1038.50     26.79 o
  -1   2   4       34.31       52.32     11.21 o
   0   2   4      438.10      498.02     16.07 o
   1   2   4     1125.77     1270.48     29.16 o
   2   2   4      667.37      741.24     21.82 o
   3   2   4      907.86      961.59     29.52 o
   4   2   4    25893.29    25859.96    302.59 o
   5   2   4     5771.09     5894.23     79.77 o
   6   2   4     2274.56     2253.11     37.61 o
   7   2   4    15110.00    14993.52    172.82 o
   8   2   4     9868.50     9746.58    119.36 o
   9   2   4     2337.47     2263.45     39.82 o
  10   2   4     9633.10     9678.97    115.04 o
  11   2   4     4181.46     4172.14     85.79 o
  12   2   4      347.07      408.57     20.94 o
  13   2   4    16445.95    16472.91    198.52 o
  14   2   4     1441.26     1509.61     43.23 o
  15   2   4      440.32      403.07     26.28 o
  16   2   4       39.17       -3.21     22.90 o
  17   2   4     1239.85     1259.91     49.17 o
  18   2   4        6.37      -25.33     25.33 o
  19   2   4      832.77      939.79     52.40 o
  20   2   4       12.48        8.92     32.86 o
  21   2   4      271.71      305.32     50.08 o
  22   2   4      127.82       45.21     52.78 o
  23   2   4       25.36        8.21     70.33 o
  24   2   4      606.81      577.20     95.50 o
  25   2   4      312.46      411.87     96.34 o
 -26   3   4     2715.31     2565.44     97.94 o
 -25   3   4      262.20      181.38     49.65 o
 -24   3   4      197.14      225.92     47.73 o
 -23   3   4       74.33      134.79     42.21 o
 -22   3   4     2353.44     2311.77     82.06 o
 -21   3   4        5.72       29.48     34.36 o
 -20   3   4      228.99      202.66     38.28 o
 -19   3   4     4308.46     4057.51    135.33 o
 -18   3   4     1043.47      953.35     50.02 o
 -17   3   4     1400.39     1419.51     55.73 o
 -16   3   4      716.86      677.59     37.97 o
 -15   3   4    14981.94    14715.38    214.01 o
 -14   3   4     1642.06     1546.80     47.95 o
 -13   3   4     1247.63     1262.55     41.80 o
 -12   3   4      393.40      431.37     26.61 o
 -11   3   4      442.28      406.61     24.55 o
 -10   3   4     4143.41     3816.92     70.32 o
  -9   3   4     9963.99     9788.21    132.42 o
  -8   3   4       82.95       42.93     12.80 o
  -7   3   4     1181.56     1221.81     31.53 o
  -6   3   4     6194.37     6294.16     88.40 o
  -5   3   4    30515.04    28895.58    343.82 o
  -4   3   4     5746.59     5121.91     72.83 o
  -3   3   4      636.69      650.99     38.99 o
  -2   3   4       56.28       47.55     11.47 o
  -1   3   4     1409.48     1337.69     30.53 o
   0   3   4      373.93      368.86     15.56 o
   1   3   4      969.56      923.64     27.81 o
   2   3   4    12089.24    11087.24    163.77 o
   3   3   4      129.39       94.32     14.11 o
   4   3   4     2604.39     2424.77     50.31 o
   5   3   4      175.84      206.01     16.67 o
   6   3   4    11850.63    11084.71    142.54 o
   7   3   4      538.16      485.67     21.15 o
   8   3   4       76.73       54.22     14.86 o
   9   3   4     1236.71     1356.61     35.22 o
  10   3   4      272.99      235.05     19.82 o
  11   3   4     1436.05     1357.75     37.95 o
  12   3   4     1858.56     1836.81     45.50 o
  13   3   4     7361.00     7117.65    108.44 o
  14   3   4      213.84      225.90     23.46 o
  15   3   4     6880.38     6623.58    106.44 o
  16   3   4      346.64      329.65     32.00 o
  17   3   4     7320.66     7234.26    130.46 o
  18   3   4       81.90      104.24     34.44 o
  19   3   4     2212.67     2092.76     74.72 o
  20   3   4      204.49       73.57     49.83 o
  21   3   4      522.45      614.87     92.83 o
  22   3   4      156.69      141.97     56.78 o
  23   3   4      219.81      228.83    126.18 o
  24   3   4       16.23      -32.21     75.12 o
 -25   4   4        8.64        1.33     47.89 o
 -24   4   4     1816.57     1669.56     78.77 o
 -23   4   4      331.85      248.05     48.04 o
 -22   4   4      760.55      779.49     57.80 o
 -21   4   4      145.75      173.02     41.99 o
 -20   4   4     3930.82     3925.04    103.17 o
 -19   4   4       73.70       41.72     33.12 o
 -18   4   4      999.99      935.45     51.47 o
 -17   4   4     6791.12     6667.75    132.17 o
 -16   4   4      513.21      535.20     39.64 o
 -15   4   4      202.79      210.00     28.64 o
 -14   4   4     1406.33     1363.56     47.60 o
 -13   4   4     5741.74     5707.03    102.56 o
 -12   4   4      282.39      269.97     24.81 o
 -11   4   4     1214.46     1151.03     39.92 o
 -10   4   4     1904.00     1861.26     48.79 o
  -9   4   4     1339.94     1262.18     39.43 o
  -8   4   4     3305.96     3141.92     62.15 o
  -7   4   4    16873.43    15755.80    214.30 o
  -6   4   4     6721.66     6142.54     97.09 o
  -5   4   4      511.35      500.01     24.53 o
  -4   4   4     3355.16     3037.91     53.30 o
  -3   4   4     8699.70     7777.50    124.94 o
  -2   4   4      659.69      565.46     34.96 o
  -1   4   4     2772.16     2585.88     55.16 o
   0   4   4     3791.53     3573.35     58.27 o
   1   4   4      166.80      146.19     16.80 o
   2   4   4      986.13      963.35     33.44 o
   3   4   4     1140.74     1192.50     62.38 o
   4   4   4    19236.32    17803.07    259.95 o
   5   4   4     3508.05     3253.85     67.41 o
   6   4   4      986.01     1071.43     36.41 o
   7   4   4     8390.25     7843.94    119.40 o
   8   4   4     3056.97     2833.96     55.03 o
   9   4   4      582.74      493.74     25.36 o
  10   4   4      419.37      476.85     27.93 o
  11   4   4     1278.12     1275.13     39.34 o
  12   4   4      195.45      195.14     22.50 o
  13   4   4     3331.89     3369.16     67.95 o
  14   4   4      444.07      429.94     42.48 o
  15   4   4     1308.29     1296.77     45.13 o
  16   4   4        8.22       16.26     31.05 o
  17   4   4     1698.96     1654.97     64.74 o
  18   4   4       83.17       32.62     33.13 o
  19   4   4       20.55      -14.96     45.79 o
  20   4   4      249.22      237.08     58.12 o
  21   4   4      923.85      836.25     84.13 o
  22   4   4       71.40       69.92     59.03 o
  23   4   4      312.62      340.11    130.25 o
 -23   5   4       12.85        6.05     44.41 o
 -22   5   4     1464.13     1474.55     73.65 o
 -21   5   4      306.67      291.74     46.67 o
 -20   5   4       40.58        4.14     37.76 o
 -19   5   4      782.68      685.28     51.43 o
 -18   5   4      324.97      215.90     38.64 o
 -17   5   4      100.01      105.33     33.57 o
 -16   5   4       41.71       97.83     31.83 o
 -15   5   4     3511.45     3702.11     90.62 o
 -14   5   4      439.41      443.16     44.90 o
 -13   5   4      444.42      426.27     34.76 o
 -12   5   4      223.63      185.10     27.25 o
 -11   5   4     5484.01     5766.14    103.38 o
 -10   5   4      598.63      622.31     33.30 o
  -9   5   4     2507.20     2493.47     84.96 o
  -8   5   4     1766.75     1731.60     48.28 o
  -7   5   4      882.33      971.88     41.67 o
  -6   5   4      124.94      112.11     27.68 o
  -5   5   4     4223.15     3812.96     79.21 o
  -4   5   4    11778.84    10772.32    187.66 o
  -3   5   4      185.26      159.83     62.82 o
  -2   5   4    19401.44    17938.34    409.50 o
  -1   5   4      181.45      216.71     69.11 o
   0   5   4      290.37      197.71     22.61 o
   1   5   4     1655.70     1623.94    100.52 o
   2   5   4    19187.47    17904.74    266.11 o
   3   5   4      234.79      226.35     32.81 o
   4   5   4     3826.79     3555.41    102.91 o
   5   5   4      829.03      801.92     35.41 o
   6   5   4     3550.82     3434.63     75.06 o
   7   5   4     1340.11     1357.12     43.55 o
   8   5   4     5545.93     5722.87     99.88 o
   9   5   4      807.71      841.11     34.29 o
  10   5   4       34.11       16.45     20.00 o
  11   5   4      268.02      294.23     26.33 o
  12   5   4      694.85      731.79     35.30 o
  13   5   4     3080.95     3006.19     67.55 o
  14   5   4       27.53       24.29     39.65 o
  15   5   4     1208.99     1254.96     69.19 o
  16   5   4       35.69        1.84     32.79 o
  17   5   4       11.13       52.58     47.84 o
  18   5   4       23.03      -42.14     46.69 o
  19   5   4     2170.43     2306.82    110.33 o
  20   5   4       20.27      -13.84     53.51 o
  21   5   4      187.90      120.47     74.08 o
 -21   6   4      443.77      346.67     58.08 o
 -20   6   4     1636.78     1520.08     73.11 o
 -19   6   4      396.84      439.37     61.48 o
 -18   6   4      278.95      219.06     42.64 o
 -17   6   4      587.79      533.77     47.55 o
 -16   6   4      103.73       74.38     34.31 o
 -15   6   4     1034.58     1020.38     57.58 o
 -14   6   4       42.84       35.77     30.55 o
 -13   6   4     1293.44     1242.72     54.50 o
 -12   6   4      123.16      105.05     29.92 o
 -11   6   4     1497.03     1530.77     56.54 o
 -10   6   4     1688.65     1641.30     57.25 o
  -9   6   4     2619.75     2765.33     91.41 o
  -8   6   4      522.60      475.64     34.06 o
  -7   6   4      609.23      587.33     33.73 o
  -6   6   4      247.25      213.22     30.82 o
  -5   6   4       67.33       23.00     24.74 o
  -4   6   4     2998.67     2866.49     86.06 o
  -3   6   4     1274.62     1231.31     44.74 o
  -2   6   4      199.00      209.82     29.05 o
  -1   6   4      145.10       66.95     25.03 o
   0   6   4     2798.16     2494.29     62.83 o
   1   6   4     1903.99     1740.98     51.82 o
   2   6   4     2067.53     1887.47     57.02 o
   3   6   4      719.17      719.04     51.70 o
   4   6   4     2349.68     2245.93     65.55 o
   5   6   4     1180.01     1200.85     47.83 o
   6   6   4     1495.73     1471.37     66.75 o
   7   6   4     1794.22     1756.52     53.32 o
   8   6   4     3279.41     3234.27     73.57 o
   9   6   4       90.99      119.07     27.78 o
  10   6   4     5305.63     5356.29     96.32 o
  11   6   4     4865.54     4866.93     99.21 o
  12   6   4      788.05      716.36     42.36 o
  13   6   4       23.05        3.28     29.01 o
  14   6   4      231.79      240.13     42.48 o
  15   6   4      622.40      626.37     63.50 o
  16   6   4       65.34      102.55     49.79 o
  17   6   4      736.81      795.43     73.23 o
  18   6   4        7.06       13.20     52.42 o
  19   6   4        5.97        8.95     54.94 o
 -19   7   4      135.58      102.47     55.13 o
 -18   7   4       90.37       59.47     42.22 o
 -17   7   4      250.57      296.85     47.30 o
 -16   7   4        2.13       15.14     36.81 o
 -15   7   4     1107.80     1170.83     82.77 o
 -14   7   4      243.62      290.87     42.12 o
 -13   7   4     2559.89     2600.47     80.73 o
 -12   7   4       22.29       59.64     32.70 o
 -11   7   4     2756.05     2828.34     81.03 o
 -10   7   4        2.96       27.78     30.10 o
  -9   7   4     2973.88     3058.36     81.88 o
  -8   7   4        1.83        3.58     27.30 o
  -7   7   4      309.08      335.18     35.13 o
  -6   7   4      114.06      135.17     45.52 o
  -5   7   4     1666.70     1581.82     63.39 o
  -4   7   4      361.41      368.06     35.12 o
  -3   7   4     1540.92     1640.78     56.88 o
  -2   7   4     3517.35     3407.71     80.85 o
  -1   7   4      603.19      558.23     47.34 o
   0   7   4      403.07      385.31     34.03 o
   1   7   4      324.55      301.67     37.60 o
   2   7   4     2829.25     2854.72     97.12 o
   3   7   4        2.91      -26.01     29.32 o
   4   7   4      320.67      358.57     36.53 o
   5   7   4      706.93      706.98     52.45 o
   6   7   4      330.16      313.17     36.58 o
   7   7   4        1.78       -1.79     37.50 o
   8   7   4     1264.51     1322.29     57.08 o
   9   7   4     2663.47     2707.39     80.42 o
  10   7   4      851.59      858.86     82.50 o
  11   7   4        3.14       73.19     41.50 o
  12   7   4       60.41       38.12     40.87 o
  13   7   4     1592.53     1748.92     79.14 o
  14   7   4       51.99      176.45     53.71 o
  15   7   4      487.45      519.67     66.04 o
  16   7   4       10.20      -50.74     50.74 o
  17   7   4       28.19       34.62     56.38 o
 -15   8   4       76.48      117.69     48.70 o
 -14   8   4        1.02      -12.70     42.81 o
 -13   8   4      506.18      489.50     49.07 o
 -12   8   4       68.35       38.05     36.04 o
 -11   8   4      600.22      644.53     50.40 o
 -10   8   4      114.98      119.71     37.24 o
  -9   8   4      480.55      596.95     47.23 o
  -8   8   4        0.51      -17.18     32.27 o
  -7   8   4     1699.73     1738.10     89.34 o
  -6   8   4     1101.24     1255.10     67.59 o
  -5   8   4       12.50       16.42     36.61 o
  -4   8   4     1362.39     1525.50     68.02 o
  -3   8   4     1067.20     1169.80     55.47 o
  -2   8   4      794.93      822.29     48.58 o
  -1   8   4      221.99      199.11     36.82 o
   0   8   4     3349.22     3631.98    102.23 o
   1   8   4      283.50      341.65     45.63 o
   2   8   4        2.09      -36.42     36.42 o
   3   8   4       21.01       47.83     38.34 o
   4   8   4     1943.26     2287.43    124.05 o
   5   8   4        3.68       49.37     47.65 o
   6   8   4      308.97      302.68     52.81 o
   7   8   4     1521.16     1625.31     85.98 o
   8   8   4      683.50      758.29     95.65 o
   9   8   4       81.17      142.87     50.72 o
  10   8   4      430.10      552.16     56.73 o
  11   8   4      565.84      542.55     97.66 o
  12   8   4       99.61      154.37     50.24 o
  13   8   4      889.80      953.19     81.43 o
 -10   9   4        5.68       62.94     46.23 o
  -9   9   4      239.05      228.06     51.67 o
  -8   9   4       77.21       75.33     45.16 o
  -7   9   4        5.47       35.15     41.78 o
  -6   9   4      299.51      389.89     51.56 o
  -5   9   4      440.87      558.72     64.49 o
  -4   9   4      613.39      620.20     74.11 o
  -3   9   4       65.26      128.16     54.01 o
  -2   9   4      510.17      493.67     53.81 o
  -1   9   4      143.66      113.63     45.04 o
   0   9   4       82.78       53.74     43.54 o
   1   9   4       13.63       -9.01     47.48 o
   2   9   4     1834.09     1998.44     97.17 o
   3   9   4      175.26      174.69     55.27 o
   4   9   4       96.57       68.82     65.34 o
   5   9   4       29.28      105.98     64.33 o
   6   9   4     1658.28     1970.88     99.91 o
   7   9   4       16.83      115.66     54.92 o
   8   9   4      170.31      212.56     85.39 o
 -27   1   5        3.29      -44.24     44.24 o
 -26   1   5       31.04       80.44     44.90 o
 -25   1   5       69.45       91.61     43.40 o
 -24   1   5      200.42      256.52     52.10 o
 -23   1   5      312.39      297.66     57.98 o
 -22   1   5      325.79      289.42     49.42 o
 -21   1   5      338.68      337.90     40.86 o
 -20   1   5      733.79      705.83     60.64 o
 -19   1   5      370.21      406.49     38.29 o
 -18   1   5        2.25      -23.02     23.02 o
 -17   1   5      500.47      524.12     31.55 o
 -16   1   5       63.12       28.42     19.48 o
 -15   1   5     1549.93     1624.59     62.41 o
 -14   1   5      762.50      873.43     35.04 o
 -13   1   5     6614.93     6680.40    108.65 o
 -12   1   5      518.69      528.51     27.55 o
 -11   1   5      645.67      730.56     29.93 o
 -10   1   5     3652.84     3682.70     64.93 o
  -9   1   5     6803.87     7079.99    104.30 o
  -8   1   5    10592.57    10838.68    147.66 o
  -7   1   5     1444.77     1422.37     26.41 o
  -6   1   5     2541.85     2538.60     40.17 o
  -5   1   5    17251.83    18042.69    199.68 o
  -4   1   5     3435.86     3837.51     47.90 o
  -3   1   5     3812.32     3965.09     41.51 o
  -2   1   5     3941.17     4183.95     51.82 o
  -1   1   5    31894.56    34365.94    430.26 o
   0   1   5     1042.16     1028.07     16.94 o
   1   1   5      783.52      914.44     17.72 o
   2   1   5     9882.26    10858.95    137.94 o
   3   1   5       98.95      128.44      7.66 o
   4   1   5     4272.36     4859.30     63.55 o
   5   1   5     1960.77     1950.17     32.88 o
   6   1   5     7399.88     7756.45     99.27 o
   7   1   5     6762.29     7137.73     94.28 o
   8   1   5     1390.73     1480.54     30.96 o
   9   1   5      422.83      454.02     20.20 o
  10   1   5       10.40       20.75     12.42 o
  11   1   5      817.58      824.28     25.21 o
  12   1   5      715.29      794.44     25.85 o
  13   1   5     1080.70     1139.56     31.85 o
  14   1   5     3671.82     3579.34     61.25 o
  15   1   5      125.16      124.35     24.22 o
  16   1   5      414.30      380.44     31.17 o
  17   1   5      493.18      475.48     34.34 o
  18   1   5      704.13      772.17     42.05 o
  19   1   5      978.81      914.84     51.83 o
  20   1   5        7.41       32.67     32.18 o
  21   1   5      437.42      508.11     81.85 o
  22   1   5        2.82       58.40     68.53 o
  23   1   5       87.71       77.23     73.53 o
  24   1   5       19.96       50.95     74.42 o
  25   1   5        0.13       60.08     77.54 o
 -27   2   5       19.22       56.84     47.95 o
 -26   2   5       39.96       63.24     45.56 o
 -25   2   5        4.83      -38.85     38.85 o
 -24   2   5       46.55       53.96     41.05 o
 -23   2   5       13.08      -17.54     36.05 o
 -22   2   5      329.97      234.98     41.25 o
 -21   2   5      125.04       83.29     39.19 o
 -20   2   5     1151.22     1158.26     56.28 o
 -19   2   5      421.43      415.90     39.61 o
 -18   2   5     1953.90     1967.67     65.77 o
 -17   2   5     4203.28     4015.51     95.40 o
 -16   2   5     2021.98     1907.25     55.92 o
 -15   2   5      630.06      631.25     32.93 o
 -14   2   5     1428.16     1537.74     46.96 o
 -13   2   5       14.68       61.24     18.71 o
 -12   2   5     5762.90     5749.40     89.63 o
 -11   2   5      726.78      791.03     27.93 o
 -10   2   5      361.62      400.17     20.35 o
  -9   2   5     8418.76     8271.59    120.01 o
  -8   2   5       18.59       11.52      9.19 o
  -7   2   5      125.03      135.60     13.11 o
  -6   2   5      361.47      298.07     15.19 o
  -5   2   5    18127.91    17728.06    218.58 o
  -4   2   5      298.71      308.65     11.99 o
  -3   2   5      150.07      109.47     11.09 o
  -2   2   5      184.26      201.23     10.07 o
  -1   2   5     2429.32     2426.13     38.51 o
   0   2   5     4683.20     4861.04     67.95 o
   1   2   5      141.36      165.59      9.80 o
   2   2   5    10532.29    10611.23    129.58 o
   3   2   5     9450.30     9429.75    127.29 o
   4   2   5      100.02      145.15     11.27 o
   5   2   5        1.08        3.06      8.93 o
   6   2   5     3412.08     3346.32     49.53 o
   7   2   5      567.84      610.37     20.24 o
   8   2   5     1306.94     1343.77     30.69 o
   9   2   5       66.10       72.29     14.38 o
  10   2   5     2151.42     2137.79     39.89 o
  11   2   5       70.57       82.09     14.64 o
  12   2   5     1902.24     1869.68     39.91 o
  13   2   5        7.08       30.93     15.21 o
  14   2   5     2045.03     1973.94     49.85 o
  15   2   5       23.47       22.15     18.59 o
  16   2   5       71.23      110.86     25.70 o
  17   2   5       65.71       44.55     26.33 o
  18   2   5      149.60      112.02     33.12 o
  19   2   5      156.06       95.98     33.40 o
  20   2   5      148.28      133.07     42.80 o
  21   2   5        0.05       11.79     48.17 o
  22   2   5      275.28      260.60     77.23 o
  23   2   5      304.86      271.38     86.46 o
  24   2   5      117.98      148.13     82.66 o
 -26   3   5       87.50      100.49     49.53 o
 -25   3   5        0.02       49.76     52.25 o
 -24   3   5       49.76       22.75     43.30 o
 -23   3   5      614.44      650.40     53.60 o
 -22   3   5        7.07       23.07     49.45 o
 -21   3   5      110.68       64.13     36.53 o
 -20   3   5      413.48      379.76     42.19 o
 -19   3   5      823.10      869.27     50.49 o
 -18   3   5       50.84       78.79     30.71 o
 -17   3   5      307.97      324.20     35.14 o
 -16   3   5        0.86       25.90     23.31 o
 -15   3   5        0.04       33.62     21.73 o
 -14   3   5     1864.99     1808.33     51.53 o
 -13   3   5      174.52      166.51     22.13 o
 -12   3   5       15.07        1.99     16.57 o
 -11   3   5     1422.90     1428.30     41.71 o
 -10   3   5      274.71      250.64     19.53 o
  -9   3   5     5846.78     5480.36     83.25 o
  -8   3   5     1077.17     1203.68     31.83 o
  -7   3   5      147.06      116.95     13.62 o
  -6   3   5     4958.47     4931.85     77.41 o
  -5   3   5       17.82       13.70      9.72 o
  -4   3   5       42.96       30.56      9.03 o
  -3   3   5     1130.84     1113.09     30.35 o
  -2   3   5      799.33      707.77     22.87 o
  -1   3   5      871.17      751.57     34.92 o
   0   3   5      530.45      471.85     17.54 o
   1   3   5       32.17       20.50     11.72 o
   2   3   5      615.66      655.99     25.36 o
   3   3   5     3792.18     3855.90     68.41 o
   4   3   5      436.35      423.48     19.37 o
   5   3   5       94.17      101.62     13.03 o
   6   3   5      183.48      210.77     15.90 o
   7   3   5        2.80      -12.45     12.45 o
   8   3   5      170.44      170.13     18.49 o
   9   3   5      781.68      827.64     26.92 o
  10   3   5      131.51      145.91     17.21 o
  11   3   5       15.17       -1.13     17.45 o
  12   3   5      364.94      428.31     25.98 o
  13   3   5        4.04       22.58     18.57 o
  14   3   5      198.91      187.73     22.78 o
  15   3   5        9.89       51.33     20.83 o
  16   3   5      182.38      280.04     36.82 o
  17   3   5       18.35       69.82     35.22 o
  18   3   5      689.30      602.69     44.82 o
  19   3   5       29.44        7.94     36.49 o
  20   3   5       15.30        7.69     46.14 o
  21   3   5        2.60       44.55     50.14 o
  22   3   5        6.34       21.38     69.40 o
  23   3   5       20.70      -22.40     72.06 o
  24   3   5      100.19       62.09     83.63 o
 -25   4   5       26.85       29.69     49.02 o
 -24   4   5       43.59       69.16     45.31 o
 -23   4   5        1.84      -40.36     40.36 o
 -22   4   5       56.17       33.98     43.41 o
 -21   4   5       36.68       -2.90     35.94 o
 -20   4   5      580.79      571.36     51.85 o
 -19   4   5      182.89      206.83     37.76 o
 -18   4   5       11.04       21.68     31.45 o
 -17   4   5      101.10      124.38     32.07 o
 -16   4   5      797.59      851.04     45.76 o
 -15   4   5     2488.06     2405.20     68.70 o
 -14   4   5       39.77       17.19     33.33 o
 -13   4   5       76.01       43.00     20.93 o
 -12   4   5       90.54       61.17     20.43 o
 -11   4   5      209.96      249.36     23.31 o
 -10   4   5     2536.88     2469.43     56.26 o
  -9   4   5     1280.11     1247.62     38.96 o
  -8   4   5      968.01      997.80     33.66 o
  -7   4   5     1740.04     1847.82     42.09 o
  -6   4   5     3777.66     3855.67     65.04 o
  -5   4   5      159.32      145.34     23.49 o
  -4   4   5      705.96      679.16     25.80 o
  -3   4   5      989.94      934.58     32.49 o
  -2   4   5     2894.22     2874.87     76.03 o
  -1   4   5       27.13       -2.13     28.14 o
   0   4   5    17932.92    17087.66    232.96 o
   1   4   5       51.59        6.02     21.22 o
   2   4   5     1066.13      969.73     68.91 o
   3   4   5     3783.23     3654.32     71.71 o
   4   4   5       22.90       15.37     16.06 o
   5   4   5      173.52      254.77     21.83 o
   6   4   5     5200.31     5204.41     80.31 o
   7   4   5       39.61       59.86     16.41 o
   8   4   5     3401.37     3307.49     60.67 o
   9   4   5     1188.59     1158.63     35.66 o
  10   4   5      616.89      555.82     27.52 o
  11   4   5      987.77      872.31     33.46 o
  12   4   5     2064.54     2053.66     50.79 o
  13   4   5     1137.94     1088.78     39.43 o
  14   4   5      445.03      449.95     30.41 o
  15   4   5     1143.89     1104.35     45.01 o
  16   4   5      332.90      336.17     38.01 o
  17   4   5       60.27       49.33     37.73 o
  18   4   5       67.12      145.95     63.08 o
  19   4   5     1079.52     1249.97     82.72 o
  20   4   5      170.99      162.64     56.21 o
  21   4   5       19.73      -30.38     80.01 o
  22   4   5      442.85      515.03     94.48 o
 -23   5   5      451.56      551.78     78.57 o
 -22   5   5      140.62      125.59     45.76 o
 -21   5   5      254.87      223.36     50.09 o
 -20   5   5        5.70       -9.05     36.40 o
 -19   5   5        0.91      -12.82     33.65 o
 -18   5   5       28.14       41.33     32.80 o
 -17   5   5      624.08      603.15     45.84 o
 -16   5   5      351.95      386.51     39.48 o
 -15   5   5      147.09      203.42     33.20 o
 -14   5   5       51.65       24.62     26.52 o
 -13   5   5     1118.27     1065.93     74.19 o
 -12   5   5       65.56       46.09     24.88 o
 -11   5   5     3481.40     3583.19     75.88 o
 -10   5   5     1787.11     1795.23     57.67 o
  -9   5   5      634.51      596.87     31.37 o
  -8   5   5     2010.18     1975.84     51.00 o
  -7   5   5      308.00      341.19     27.36 o
  -6   5   5     1781.83     1627.36     53.23 o
  -5   5   5     2341.12     2220.90     63.50 o
  -4   5   5     1014.42     1028.04     37.54 o
  -3   5   5     1492.64     1368.19     53.42 o
  -2   5   5        9.74       -7.24     19.80 o
  -1   5   5      160.19      213.01     24.74 o
   0   5   5     1092.88     1082.33     47.92 o
   1   5   5     3965.95     3771.27     72.88 o
   2   5   5     1433.28     1395.67     42.82 o
   3   5   5     2864.17     2853.44     65.47 o
   4   5   5     1415.86     1511.32     47.05 o
   5   5   5     1040.01     1096.70     46.04 o
   6   5   5       21.67       38.59     20.51 o
   7   5   5      696.84      710.70     32.78 o
   8   5   5     1824.16     1785.34     53.41 o
   9   5   5      835.77      850.15     35.11 o
  10   5   5      563.04      573.10     31.19 o
  11   5   5        2.06      -19.24     19.24 o
  12   5   5       28.35       34.32     24.14 o
  13   5   5      166.67      154.54     28.64 o
  14   5   5      236.09      190.75     30.84 o
  15   5   5      119.01      110.98     38.81 o
  16   5   5      652.49      720.91     58.49 o
  17   5   5     1341.96     1306.40     81.04 o
  18   5   5      342.06      302.73     60.16 o
  19   5   5      226.18      201.90     59.53 o
  20   5   5      341.21      205.98     78.17 o
  21   5   5        2.43      -15.83     74.79 o
 -21   6   5      398.22      415.66     53.91 o
 -20   6   5      203.37      204.86     45.74 o
 -19   6   5       29.59       37.50     39.48 o
 -18   6   5      152.39       97.40     39.42 o
 -17   6   5      991.33     1013.05     69.82 o
 -16   6   5       79.67       91.59     35.16 o
 -15   6   5     2004.52     2115.87     82.26 o
 -14   6   5      359.21      370.53     39.16 o
 -13   6   5       94.32       77.11     30.78 o
 -12   6   5      339.70      294.69     34.53 o
 -11   6   5     1058.31     1023.82     47.64 o
 -10   6   5       11.37       23.37     25.27 o
  -9   6   5      117.34       91.05     26.23 o
  -8   6   5     2138.56     2006.68     59.71 o
  -7   6   5       13.51       19.22     22.42 o
  -6   6   5      595.90      616.69     74.52 o
  -5   6   5        4.22       31.19     24.50 o
  -4   6   5      341.78      339.24     28.80 o
  -3   6   5       29.20        5.46     20.47 o
  -2   6   5       24.07        8.85     22.79 o
  -1   6   5        4.74       -6.29     19.60 o
   0   6   5       39.86       25.53     20.51 o
   1   6   5        1.41       19.72     22.19 o
   2   6   5     1032.56     1095.92     43.92 o
   3   6   5        1.59       16.24     23.51 o
   4   6   5      788.88      828.72     40.20 o
   5   6   5      315.86      315.81     30.64 o
   6   6   5     1251.96     1323.08     50.54 o
   7   6   5        5.32       94.68     24.58 o
   8   6   5      675.14      872.83     40.81 o
   9   6   5       50.44       98.28     28.42 o
  10   6   5      431.79      463.95     35.98 o
  11   6   5        1.77       60.56     28.84 o
  12   6   5      460.07      493.30     43.99 o
  13   6   5      298.78      235.23     39.68 o
  14   6   5       39.77       24.02     34.31 o
  15   6   5      485.06      462.68     88.28 o
  16   6   5       29.15       73.69     50.06 o
  17   6   5      191.62      139.87     55.12 o
  18   6   5      146.26      192.74     60.10 o
  19   6   5      149.12      111.37     77.04 o
 -19   7   5        6.48      -10.42     47.64 o
 -18   7   5       14.62      -38.80     38.80 o
 -17   7   5        7.89       11.93     38.59 o
 -16   7   5       15.58       27.61     37.01 o
 -15   7   5       83.59      104.65     37.47 o
 -14   7   5       52.31       28.10     35.66 o
 -13   7   5       76.84       74.76     34.45 o
 -12   7   5      445.15      510.05     42.90 o
 -11   7   5       33.56       95.77     32.28 o
 -10   7   5       11.14        1.90     29.43 o
  -9   7   5     1072.87     1128.80     51.85 o
  -8   7   5       55.21       76.14     30.94 o
  -7   7   5       45.52       36.89     27.85 o
  -6   7   5     2876.17     2822.82     84.26 o
  -5   7   5      558.74      623.14     62.32 o
  -4   7   5      154.70      155.97     30.39 o
  -3   7   5        6.48       -7.03     26.67 o
  -2   7   5     1057.21     1041.51     46.86 o
  -1   7   5     3167.30     3150.31     77.97 o
   0   7   5      374.96      326.64     46.05 o
   1   7   5     1250.11     1139.33     55.08 o
   2   7   5       26.33       25.11     36.58 o
   3   7   5       96.04      100.21     30.97 o
   4   7   5      842.77      824.51     45.88 o
   5   7   5      275.28      241.69     34.18 o
   6   7   5      349.68      352.67     37.58 o
   7   7   5      649.48      599.99     43.42 o
   8   7   5      684.80      768.72     54.64 o
   9   7   5       24.65      109.02     35.66 o
  10   7   5      323.22      305.05     44.98 o
  11   7   5      831.40      880.15     92.02 o
  12   7   5        3.83       74.02     41.65 o
  13   7   5     1475.20     1583.05     76.92 o
  14   7   5        3.57       14.97     50.55 o
  15   7   5      163.74      256.66     60.10 o
  16   7   5       13.36      -11.50     52.97 o
 -15   8   5      968.18     1137.41     73.98 o
 -14   8   5      109.92      122.40     47.37 o
 -13   8   5      594.88      654.13     93.16 o
 -12   8   5      241.55      195.50     46.31 o
 -11   8   5        3.46       13.52     38.50 o
 -10   8   5       37.45       59.71     35.65 o
  -9   8   5      555.45      635.94     47.56 o
  -8   8   5      185.25      132.03     36.06 o
  -7   8   5      133.54      101.18     34.95 o
  -6   8   5        7.29       42.29     49.42 o
  -5   8   5     2540.20     2498.07     86.98 o
  -4   8   5      280.34      232.44     42.58 o
  -3   8   5        0.19      -22.75     34.01 o
  -2   8   5       22.15      -15.57     30.88 o
  -1   8   5      776.41      865.79     74.01 o
   0   8   5      498.81      466.19     55.89 o
   1   8   5        2.40       49.80     42.53 o
   2   8   5     2700.52     2751.46    103.96 o
   3   8   5        7.60       29.52     44.79 o
   4   8   5       11.74        2.03     41.25 o
   5   8   5      490.28      416.77     56.34 o
   6   8   5      101.96       89.08     46.05 o
   7   8   5      105.49       57.70     46.39 o
   8   8   5      171.40      123.08     49.41 o
   9   8   5      498.16      528.65     56.20 o
  10   8   5      673.16      803.01     63.19 o
  11   8   5      306.55      424.59     55.43 o
  12   8   5        4.80       27.07     54.77 o
  13   8   5      140.81      116.37     83.18 o
 -10   9   5      261.72      406.30     55.75 o
  -9   9   5      694.71      935.06    110.35 o
  -8   9   5       22.49       11.38     44.01 o
  -7   9   5      444.88      554.34     56.92 o
  -6   9   5      471.38      480.91     63.47 o
  -5   9   5        9.08       -0.23     50.53 o
  -4   9   5      543.78      619.28     67.42 o
  -3   9   5        4.59      -78.29    101.10 o
  -2   9   5       47.48       42.90     42.22 o
  -1   9   5      112.60      119.64     45.96 o
   0   9   5     1151.25     1234.36    101.01 o
   1   9   5      243.80      237.81     56.92 o
   2   9   5      251.90      378.74     59.71 o
   3   9   5      201.88      236.72     55.63 o
   4   9   5      114.98      156.59     55.54 o
   5   9   5        0.65       -0.20     50.72 o
   6   9   5      119.66      197.78     64.33 o
   7   9   5      146.51      193.54     58.67 o
 -27   0   6      381.00      378.72     88.35 o
 -26   0   6      304.33      257.15     77.94 o
 -25   0   6      463.35      492.82     82.52 o
 -24   0   6      246.54      292.54     60.35 o
 -23   0   6     3066.14     3076.06    121.73 o
 -22   0   6      758.61      799.40     69.25 o
 -21   0   6     3041.65     3033.19    121.99 o
 -20   0   6     1511.38     1603.83     81.37 o
 -19   0   6     4112.70     4043.62    124.34 o
 -18   0   6     1099.37      990.15     62.37 o
 -17   0   6      357.99      348.35     51.69 o
 -16   0   6      360.43      428.37     71.15 o
 -15   0   6     3463.47     3584.87    103.30 o
 -14   0   6     2513.17     2491.06     80.43 o
 -13   0   6     2601.40     2516.65    147.47 o
 -12   0   6    15266.30    14546.79    248.15 o
 -11   0   6      264.67      332.58     25.16 o
 -10   0   6    44123.41    43283.91    601.58 o
  -9   0   6     1753.83     1845.71     50.07 o
  -8   0   6     3739.27     3975.92     69.22 o
  -7   0   6     1508.53     1694.60     39.64 o
  -6   0   6     5489.62     5755.24     82.53 o
  -5   0   6    12219.52    13544.90    163.42 o
  -4   0   6     7962.21     8912.45    127.98 o
  -3   0   6     5772.74     5787.58     82.64 o
  -2   0   6     6925.41     7311.04    196.86 o
  -1   0   6     5327.85     5544.04    199.54 o
   0   0   6     9600.12    10801.22    361.83 o
   1   0   6    15318.37    18084.12    313.72 o
   2   0   6      241.66      261.31      9.06 o
   3   0   6     5493.34     5796.63     86.19 o
   4   0   6     1599.90     1773.16     32.44 o
   5   0   6     3855.21     4215.67     63.20 o
   6   0   6       34.29       33.59     11.62 o
   7   0   6    36089.14    36873.62    562.80 o
   8   0   6      380.04      364.83     23.59 o
   9   0   6    15937.40    16482.28    268.19 o
  10   0   6      377.01      438.48     29.23 o
  11   0   6    10452.63    10347.61    182.75 o
  12   0   6     2726.99     2775.40     73.79 o
  13   0   6     3464.83     3516.83     87.06 o
  14   0   6      477.99      483.25     36.94 o
  15   0   6     2257.76     2249.74     84.36 o
  16   0   6     3309.64     3259.66    105.71 o
  17   0   6      178.99      191.26     70.04 o
  18   0   6     2802.26     2716.70    121.79 o
  19   0   6      103.91      165.23     76.59 o
  20   0   6      984.40     1013.91     94.26 o
  21   0   6     1640.74     1657.86    161.21 o
  22   0   6     5386.89     5344.62    293.80 o
  23   0   6     1013.44      897.08    146.12 o
  24   0   6      489.56      520.76    140.85 o
  25   0   6      366.70      311.64    131.15 o
 -27   1   6       12.07      -44.27     44.27 o
 -26   1   6      191.44      154.80     47.61 o
 -25   1   6     1807.25     1576.64     74.30 o
 -24   1   6       54.10       38.49     38.14 o
 -23   1   6     1883.81     1998.53     75.82 o
 -22   1   6     2018.16     1985.79     73.38 o
 -21   1   6     2597.34     2548.74     80.50 o
 -20   1   6        5.86       17.67     29.58 o
 -19   1   6     2088.05     2151.42     69.14 o
 -18   1   6     4794.99     4835.61    103.97 o
 -17   1   6      331.61      346.48     29.27 o
 -16   1   6     5375.52     5308.28     87.93 o
 -15   1   6     1851.93     1790.43     69.61 o
 -14   1   6       56.65       55.76     15.78 o
 -13   1   6       31.19       31.21     13.80 o
 -12   1   6    13192.90    12670.41    178.42 o
 -11   1   6      304.14      309.28     17.77 o
 -10   1   6      125.57      143.22     17.69 o
  -9   1   6      759.75      789.77     20.65 o
  -8   1   6     1883.83     2038.95     35.52 o
  -7   1   6     1554.32     1522.08     26.58 o
  -6   1   6     1715.86     1731.51     27.27 o
  -5   1   6      332.30      334.26      9.59 o
  -4   1   6     3105.92     3294.78     38.46 o
  -3   1   6     4778.30     5010.21     53.69 o
  -2   1   6      657.62      657.20     16.26 o
  -1   1   6    69919.64    77208.34   1090.57 o
   0   1   6      903.44     1026.78     40.99 o
   1   1   6    25784.68    28412.26    324.65 o
   2   1   6     1371.10     1506.91     23.11 o
   3   1   6     3040.74     3313.08     42.62 o
   4   1   6       14.66        6.29      7.01 o
   5   1   6      357.45      374.85     14.00 o
   6   1   6      489.07      481.19     17.04 o
   7   1   6      982.87     1052.91     26.50 o
   8   1   6     2414.77     2425.14     43.74 o
   9   1   6     2849.82     2691.21     46.18 o
  10   1   6     1161.39     1095.38     29.99 o
  11   1   6     2321.74     2287.27     42.26 o
  12   1   6     1999.28     2046.18     41.16 o
  13   1   6     6064.12     5887.25     81.72 o
  14   1   6       61.65       96.59     23.77 o
  15   1   6       33.96      -10.99     20.61 o
  16   1   6     3390.44     3426.40     77.04 o
  17   1   6     1469.42     1472.84     62.46 o
  18   1   6     2509.69     2489.68     75.12 o
  19   1   6      310.08      337.57     46.64 o
  20   1   6     3828.77     3959.51    127.53 o
  21   1   6        1.00       48.29     76.77 o
  22   1   6     1832.97     1920.78    127.24 o
  23   1   6     1117.23     1197.62    120.61 o
  24   1   6      135.56      150.70     81.31 o
 -27   2   6     3163.49     3000.92    161.21 o
 -26   2   6      161.39      159.86     48.15 o
 -25   2   6        1.93      -23.94     40.36 o
 -24   2   6      200.44      187.00     44.62 o
 -23   2   6     2497.90     2334.65     82.89 o
 -22   2   6      481.65      412.06     45.69 o
 -21   2   6     2228.65     2265.60     77.05 o
 -20   2   6       54.80       79.11     33.21 o
 -19   2   6       34.52        6.79     28.79 o
 -18   2   6       96.78      125.14     30.29 o
 -17   2   6     5080.12     5055.05     98.18 o
 -16   2   6     6668.63     6525.12    113.75 o
 -15   2   6      873.32      923.34     37.71 o
 -14   2   6     4691.56     4349.40     82.12 o
 -13   2   6      786.27      822.09     49.90 o
 -12   2   6     1464.94     1468.82     41.73 o
 -11   2   6      109.50      127.76     17.24 o
 -10   2   6    20354.40    19519.46    257.78 o
  -9   2   6     1490.95     1481.78     41.51 o
  -8   2   6     9985.67     9372.93    122.99 o
  -7   2   6    11512.01    11125.72    140.98 o
  -6   2   6     2863.56     2715.65     44.20 o
  -5   2   6     4530.50     4607.83     64.30 o
  -4   2   6       13.19       31.27      7.87 o
  -3   2   6     5690.29     5680.05     73.08 o
  -2   2   6     4551.13     4277.53     57.49 o
  -1   2   6     2838.83     2720.41     42.03 o
   0   2   6     3834.91     3749.02     54.62 o
   1   2   6      493.18      450.68     15.60 o
   2   2   6       12.48       14.01      8.21 o
   3   2   6      227.18      265.77     13.81 o
   4   2   6       81.18      101.25     10.58 o
   5   2   6    25442.33    25305.49    278.30 o
   6   2   6      583.82      551.84     18.58 o
   7   2   6    16655.22    16290.21    186.94 o
   8   2   6      982.53      920.39     26.46 o
   9   2   6     1023.49     1039.07     28.97 o
  10   2   6     4552.15     4539.72     68.65 o
  11   2   6     6206.94     6053.85     92.18 o
  12   2   6        5.59       -3.56     13.77 o
  13   2   6     1827.42     1837.73     43.97 o
  14   2   6     6735.72     6844.90    106.75 o
  15   2   6     1174.79     1194.75     40.38 o
  16   2   6       33.99       44.56     21.32 o
  17   2   6      185.95       99.49     31.78 o
  18   2   6     1128.93     1314.70     67.01 o
  19   2   6      467.26      492.79     49.71 o
  20   2   6      316.69      307.92     48.63 o
  21   2   6      357.01      214.48    102.76 o
  22   2   6      627.45      535.50     89.21 o
  23   2   6      248.09      194.15     82.30 o
  24   2   6     2412.86     2550.32    153.14 o
 -26   3   6      200.44      143.36     49.71 o
 -25   3   6     1558.45     1476.22     75.88 o
 -24   3   6      709.70      639.84     55.74 o
 -23   3   6      282.43      277.85     45.69 o
 -22   3   6        6.20       -1.54     35.64 o
 -21   3   6      425.74      463.37     45.73 o
 -20   3   6      466.70      370.90     42.26 o
 -19   3   6     1850.98     1995.25     77.68 o
 -18   3   6     3644.89     3609.79    124.44 o
 -17   3   6     1398.90     1374.22     55.11 o
 -16   3   6     3639.03     3573.82     78.97 o
 -15   3   6     3172.32     3060.62     70.02 o
 -14   3   6     3741.02     3553.40     82.59 o
 -13   3   6      574.59      557.27     30.09 o
 -12   3   6       24.10       11.40     15.49 o
 -11   3   6     2512.06     2376.80     49.92 o
 -10   3   6      364.81      369.09     20.83 o
  -9   3   6       70.40       86.06     17.73 o
  -8   3   6    19276.54    17684.29    234.34 o
  -7   3   6       25.95       14.53     10.59 o
  -6   3   6      448.00      436.40     23.31 o
  -5   3   6     9080.69     8388.20    123.51 o
  -4   3   6    37072.91    34433.98    475.05 o
  -3   3   6     3153.26     2786.66     53.38 o
  -2   3   6     9402.00     8540.48    119.89 o
  -1   3   6     7269.83     6414.52     85.81 o
   0   3   6     1294.75     1281.30     51.25 o
   1   3   6    20056.10    19240.13    271.35 o
   2   3   6     3621.59     3408.79     62.16 o
   3   3   6     4811.78     4413.51     70.40 o
   4   3   6     5845.82     5503.88    117.74 o
   5   3   6    33007.67    31826.59    374.64 o
   6   3   6       11.26        4.78     12.53 o
   7   3   6      877.61      892.84     29.87 o
   8   3   6       86.14       80.21     14.43 o
   9   3   6     1104.69     1124.23     43.11 o
  10   3   6      231.35      231.91     18.79 o
  11   3   6     1321.85     1309.76     36.12 o
  12   3   6     5803.00     5470.08     88.97 o
  13   3   6     2723.91     2686.74     58.28 o
  14   3   6      257.04      266.45     25.58 o
  15   3   6      580.24      660.03     35.78 o
  16   3   6     7603.09     7554.98    144.58 o
  17   3   6      653.76      626.66     44.76 o
  18   3   6       25.99       30.79     37.16 o
  19   3   6      101.85       43.86     40.47 o
  20   3   6       22.40       54.02     50.83 o
  21   3   6       98.52      126.86     72.12 o
  22   3   6     1512.32     1656.71    123.74 o
  23   3   6      504.87      508.08     93.37 o
 -25   4   6       79.54      101.46     48.25 o
 -24   4   6       10.54       14.94     48.27 o
 -23   4   6     1206.79     1141.42     66.53 o
 -22   4   6      210.68      209.96     45.07 o
 -21   4   6     1016.68      934.62     57.35 o
 -20   4   6      119.78      102.74     37.08 o
 -19   4   6       84.69       98.65     34.53 o
 -18   4   6      977.71      996.25     52.27 o
 -17   4   6     1415.27     1274.70     54.91 o
 -16   4   6     4290.01     4267.98     96.56 o
 -15   4   6        5.34       23.95     25.12 o
 -14   4   6      987.98     1022.38     57.76 o
 -13   4   6        4.74       -3.02     18.98 o
 -12   4   6     2972.20     2836.00     63.90 o
 -11   4   6       60.42       81.26     20.95 o
 -10   4   6     8300.33     7558.15    118.79 o
  -9   4   6      238.95      188.52     19.30 o
  -8   4   6     3597.32     3480.83     62.40 o
  -7   4   6     5808.73     5317.98     88.95 o
  -6   4   6    13859.52    12928.12    178.89 o
  -5   4   6        7.97        0.18     23.35 o
  -4   4   6     8984.13     8477.78    135.32 o
  -3   4   6     3007.52     2724.64     57.93 o
  -2   4   6      369.40      338.68     26.92 o
  -1   4   6     1097.85      975.15     28.78 o
   0   4   6       25.01       30.34     14.59 o
   1   4   6     2257.07     1985.77     50.40 o
   2   4   6     1405.25     1398.48     65.34 o
   3   4   6     6360.06     5784.51     99.33 o
   4   4   6      237.22      220.45     22.02 o
   5   4   6    12889.70    12239.44    172.44 o
   6   4   6      220.05      255.89     20.15 o
   7   4   6     6729.77     6494.96     96.55 o
   8   4   6      333.70      327.33     22.47 o
   9   4   6      127.20      139.62     19.42 o
  10   4   6      440.76      405.04     25.58 o
  11   4   6      745.40      745.16     33.93 o
  12   4   6      152.14      172.11     23.03 o
  13   4   6     1857.43     1881.41     51.10 o
  14   4   6     3951.61     3759.23     81.13 o
  15   4   6      320.20      354.50     32.77 o
  16   4   6       55.18       28.91     35.85 o
  17   4   6       92.68      133.59     41.65 o
  18   4   6     2183.99     2180.72    109.57 o
  19   4   6       39.57       34.86     51.18 o
  20   4   6      118.28       94.96     71.45 o
  21   4   6      508.46      311.31    172.89 o
  22   4   6      632.85      640.49    103.20 o
 -23   5   6      416.96      437.13     55.29 o
 -22   5   6      239.17      172.27     45.47 o
 -21   5   6     1365.17     1365.10     67.65 o
 -20   5   6        2.94       27.34     37.13 o
 -19   5   6     1913.59     1946.28     73.39 o
 -18   5   6     1765.55     1759.59     68.22 o
 -17   5   6      199.01      237.25     37.20 o
 -16   5   6     5288.23     5167.81    112.61 o
 -15   5   6     1477.41     1458.28     56.78 o
 -14   5   6      115.57       58.99     28.24 o
 -13   5   6      609.60      582.06     37.89 o
 -12   5   6     3734.98     3633.41     83.66 o
 -11   5   6        5.03       36.91     21.50 o
 -10   5   6       14.13       36.39     20.41 o
  -9   5   6       57.76       54.47     19.86 o
  -8   5   6     1598.10     1524.84     44.49 o
  -7   5   6     1497.46     1433.87     42.48 o
  -6   5   6      278.07      242.49     23.54 o
  -5   5   6      323.64      295.22     24.62 o
  -4   5   6      561.67      480.75     28.13 o
  -3   5   6      737.49      726.32     33.24 o
  -2   5   6      508.58      463.61     59.19 o
  -1   5   6    10717.13    10130.51    146.87 o
   0   5   6     1207.54     1132.99     34.72 o
   1   5   6     4215.39     3998.37     76.01 o
   2   5   6      619.95      562.33     28.95 o
   3   5   6     2897.77     2709.61     63.05 o
   4   5   6       44.67       67.82     20.57 o
   5   5   6     3348.97     3212.08     72.15 o
   6   5   6      665.55      597.79     33.20 o
   7   5   6      181.31      183.75     21.97 o
   8   5   6     1677.21     1568.92     44.73 o
   9   5   6     1014.37     1055.90     37.81 o
  10   5   6      206.17      240.98     25.08 o
  11   5   6      946.54      938.35     41.18 o
  12   5   6     1690.13     1694.14     60.71 o
  13   5   6     1936.83     1899.26     58.87 o
  14   5   6      604.83      573.39     80.79 o
  15   5   6      144.95       98.46     39.78 o
  16   5   6     4621.37     4661.46    152.61 o
  17   5   6      550.41      614.14     58.03 o
  18   5   6      854.94      976.82     89.00 o
  19   5   6      130.74      118.82     73.76 o
  20   5   6     1202.44     1178.79    111.11 o
  21   5   6        9.49       12.97     76.98 o
 -21   6   6      304.65      226.75     58.50 o
 -20   6   6       62.37       11.15     40.79 o
 -19   6   6      591.48      579.02     51.96 o
 -18   6   6      332.53      348.41     45.51 o
 -17   6   6      784.28      824.72     52.97 o
 -16   6   6      319.35      335.30     41.44 o
 -15   6   6       63.20       19.35     31.62 o
 -14   6   6     2197.95     2191.70     71.14 o
 -13   6   6     1112.89     1136.16     52.48 o
 -12   6   6     1437.04     1412.87     55.28 o
 -11   6   6        2.13       54.35     28.12 o
 -10   6   6     9732.49     9486.33    163.04 o
  -9   6   6        5.42        4.17     24.21 o
  -8   6   6      338.39      336.21     31.07 o
  -7   6   6       94.62      103.25     25.74 o
  -6   6   6     3958.68     3889.07     93.55 o
  -5   6   6      141.09      151.73     28.06 o
  -4   6   6     2007.32     1777.42     53.22 o
  -3   6   6     1711.37     1579.72     57.20 o
  -2   6   6      197.63      183.42     28.36 o
  -1   6   6      239.10      190.66     25.68 o
   0   6   6     1503.47     1510.24     66.63 o
   1   6   6     4927.20     4562.99     93.77 o
   2   6   6      498.64      573.43     70.64 o
   3   6   6      344.32      300.35     32.52 o
   4   6   6       88.94       98.22     25.99 o
   5   6   6     1191.57     1269.38     49.00 o
   6   6   6        7.49       37.80     26.10 o
   7   6   6    14691.71    14663.58    234.93 o
   8   6   6      355.48      406.26     35.82 o
   9   6   6      614.18      681.34     40.22 o
  10   6   6     2368.87     2386.29     75.37 o
  11   6   6     4602.09     4880.04    111.94 o
  12   6   6     1594.34     1660.36     73.44 o
  13   6   6      165.18      158.24     39.82 o
  14   6   6     1711.82     1788.76     70.24 o
  15   6   6       46.03      -25.47     46.85 o
  16   6   6        7.73        7.28     63.50 o
  17   6   6       49.48       -5.15     76.62 o
  18   6   6      799.50      810.65     97.77 o
  19   6   6       29.88      -17.27     74.44 o
 -19   7   6      389.27      356.41     59.13 o
 -18   7   6      807.69      786.82     66.66 o
 -17   7   6       11.42       35.22     43.66 o
 -16   7   6      445.71      515.73     49.84 o
 -15   7   6       70.31      121.18     38.09 o
 -14   7   6      223.19      308.35     41.65 o
 -13   7   6       38.10       73.41     34.67 o
 -12   7   6     4736.85     4673.28    108.26 o
 -11   7   6        1.59       35.57     31.28 o
 -10   7   6      388.50      392.97     42.79 o
  -9   7   6        6.90       26.99     28.88 o
  -8   7   6     3554.11     3531.96     86.80 o
  -7   7   6      164.96      173.50     31.64 o
  -6   7   6      218.26      225.77     36.15 o
  -5   7   6     1140.28     1146.15     58.98 o
  -4   7   6     1025.09     1020.30     47.27 o
  -3   7   6      646.49      683.53     41.42 o
  -2   7   6     1174.51     1082.91     47.92 o
  -1   7   6     4538.68     4765.54     99.91 o
   0   7   6      654.14      579.37     82.03 o
   1   7   6     1519.50     1478.79     61.75 o
   2   7   6     1519.75     1415.72     93.75 o
   3   7   6      594.93      656.11     42.75 o
   4   7   6      462.89      397.81     38.51 o
   5   7   6     1429.23     1318.45     64.10 o
   6   7   6        1.62      -27.77     31.85 o
   7   7   6       82.84       26.18     36.69 o
   8   7   6      328.60      363.49     62.29 o
   9   7   6     2531.42     2488.42     81.33 o
  10   7   6      313.34      319.13     42.77 o
  11   7   6        0.29       15.78     37.03 o
  12   7   6      863.49      938.10     67.84 o
  13   7   6      664.91      740.81     60.62 o
  14   7   6        0.33       21.18     50.10 o
  15   7   6       24.10      -24.76     51.57 o
  16   7   6      528.08      509.06     89.39 o
 -15   8   6       19.44       85.20     46.96 o
 -14   8   6      567.40      612.13     60.19 o
 -13   8   6        3.87      -22.23     41.44 o
 -12   8   6       13.13      -12.53     39.44 o
 -11   8   6        6.03       -8.32     38.95 o
 -10   8   6     1360.32     1432.01     71.97 o
  -9   8   6      141.80      138.41     41.69 o
  -8   8   6      198.89      158.64     41.70 o
  -7   8   6       59.29       52.73     38.04 o
  -6   8   6      818.61      884.93     57.79 o
  -5   8   6       63.23       38.33     43.99 o
  -4   8   6     1062.62     1063.42     60.32 o
  -3   8   6     1183.92     1272.93     63.68 o
  -2   8   6        3.06      -21.34     35.87 o
  -1   8   6      157.79       53.46     43.21 o
   0   8   6      221.73      249.04     49.33 o
   1   8   6     1765.65     1931.54     88.14 o
   2   8   6       49.22      103.31     45.50 o
   3   8   6      622.13      664.71     60.91 o
   4   8   6       15.81       25.56     43.85 o
   5   8   6      974.68     1036.31     84.17 o
   6   8   6      219.41      268.29     53.84 o
   7   8   6      569.93      504.22     61.36 o
   8   8   6       97.10       91.79     43.73 o
   9   8   6      250.64      221.23     48.95 o
  10   8   6      174.14      191.15     49.73 o
  11   8   6      739.01      871.27     67.39 o
  12   8   6        9.94       40.86     48.34 o
 -10   9   6       76.00       14.37     94.50 o
  -9   9   6       45.58       48.48     46.17 o
  -8   9   6      850.73      824.46     64.39 o
  -7   9   6       26.15       51.15     42.98 o
  -6   9   6       93.00      110.69     44.47 o
  -5   9   6      324.28      388.00     66.58 o
  -4   9   6      899.69      942.36     75.95 o
  -3   9   6      225.05      331.89     51.14 o
  -2   9   6      308.13      322.77     51.33 o
  -1   9   6     1124.00     1146.75     69.34 o
   0   9   6        0.24       -0.46     42.18 o
   1   9   6      449.40      477.20     62.02 o
   2   9   6      268.45      288.93     59.48 o
   3   9   6      829.30     1035.42     77.60 o
   4   9   6       30.27       38.13     49.76 o
   5   9   6     1737.78     1898.06     99.79 o
   6   9   6       94.38      104.99     55.88 o
   7   9   6      232.00      346.21     63.21 o
 -27   1   7        2.93       -1.51     45.27 o
 -26   1   7      136.19       59.01     44.04 o
 -25   1   7      200.14      208.14     46.50 o
 -24   1   7       23.98       60.07     39.85 o
 -23   1   7        2.99       -5.81     35.23 o
 -22   1   7       45.17       98.90     37.01 o
 -21   1   7     1112.43     1116.00     56.07 o
 -20   1   7      627.22      610.51     43.49 o
 -19   1   7      901.87     1069.64     50.22 o
 -18   1   7      338.10      395.04     35.10 o
 -17   1   7      379.37      370.64     25.65 o
 -16   1   7      971.33      962.84     35.44 o
 -15   1   7      213.03      188.32     19.12 o
 -14   1   7      158.77      153.11     17.67 o
 -13   1   7      145.54      186.65     17.47 o
 -12   1   7      133.25      131.86     14.75 o
 -11   1   7     3504.38     3422.73     52.00 o
 -10   1   7    11688.33    11755.86    135.14 o
  -9   1   7     1959.55     2064.75     34.87 o
  -8   1   7       51.67       40.50      8.11 o
  -7   1   7      179.06      190.86      9.94 o
  -6   1   7     2166.68     2110.89     27.78 o
  -5   1   7      587.85      613.97     15.66 o
  -4   1   7     2878.44     2927.68     36.96 o
  -3   1   7     1376.64     1408.19     19.25 o
  -2   1   7    28478.67    31581.68    360.44 o
  -1   1   7    17220.11    18197.51    210.92 o
   0   1   7    12868.06    13888.10    176.75 o
   1   1   7     4471.25     5133.83     65.41 o
   2   1   7     1332.08     1497.79     20.49 o
   3   1   7        0.23       -2.26      5.20 o
   4   1   7     1540.08     1580.76     28.51 o
   5   1   7     3454.40     3543.82     52.91 o
   6   1   7     1808.16     1829.65     31.92 o
   7   1   7     9170.78     9648.18    122.10 o
   8   1   7     4141.83     4159.21     63.33 o
   9   1   7     1048.72     1078.51     31.03 o
  10   1   7       13.43       -6.22     11.22 o
  11   1   7      928.67      961.28     29.87 o
  12   1   7       22.24        1.38     12.63 o
  13   1   7      372.54      353.25     22.22 o
  14   1   7      397.27      386.75     37.13 o
  15   1   7        3.93        7.03     23.15 o
  16   1   7        3.85       10.95     23.29 o
  17   1   7     1531.07     1457.01     57.77 o
  18   1   7      112.54      117.97     36.89 o
  19   1   7       83.32      109.85     39.63 o
  20   1   7       26.32       60.70     47.73 o
  21   1   7        1.43       -2.88     62.84 o
  22   1   7       20.16      -40.21     64.58 o
  23   1   7      496.93      362.24    118.15 o
  24   1   7        0.26      -32.82     73.22 o
 -27   2   7      103.84      127.56     50.51 o
 -26   2   7      129.57      121.90     47.17 o
 -25   2   7      465.41      447.01     53.07 o
 -24   2   7      174.69      190.62     44.13 o
 -23   2   7       21.28       63.66     38.29 o
 -22   2   7       62.18       40.57     35.36 o
 -21   2   7      219.53      236.25     39.78 o
 -20   2   7        2.83        6.27     30.09 o
 -19   2   7      795.50      774.75     46.02 o
 -18   2   7       37.70       18.52     26.75 o
 -17   2   7       54.97       57.12     26.32 o
 -16   2   7     1502.43     1511.61     49.66 o
 -15   2   7     2188.27     2008.86     58.24 o
 -14   2   7        0.10        3.03     15.14 o
 -13   2   7      523.00      574.32     28.29 o
 -12   2   7      106.94      121.34     17.08 o
 -11   2   7        1.24       -3.16     13.46 o
 -10   2   7      239.51      288.97     17.97 o
  -9   2   7       50.69       63.38     12.71 o
  -8   2   7     1095.20     1134.14     28.75 o
  -7   2   7       43.95       44.53     11.70 o
  -6   2   7    16678.59    16852.03    204.31 o
  -5   2   7      357.05      353.99     14.41 o
  -4   2   7    12845.51    13495.26    150.31 o
  -3   2   7     1628.46     1488.15     31.64 o
  -2   2   7     2497.47     2433.27     49.52 o
  -1   2   7        5.54       -4.63      4.63 o
   0   2   7     4076.20     3876.70     58.04 o
   1   2   7      370.51      433.87     15.19 o
   2   2   7    12026.87    12700.18    166.80 o
   3   2   7     3989.35     3859.36     55.70 o
   4   2   7     7360.37     7413.48     96.39 o
   5   2   7       82.57       95.93     10.64 o
   6   2   7      451.20      517.45     18.11 o
   7   2   7     2588.55     2699.16     45.05 o
   8   2   7      222.03      185.87     15.92 o
   9   2   7       40.95       54.49     13.38 o
  10   2   7      193.25      237.67     18.11 o
  11   2   7      458.96      438.87     22.57 o
  12   2   7      435.85      457.65     23.84 o
  13   2   7     6590.30     6489.36    101.42 o
  14   2   7      196.50      237.56     23.96 o
  15   2   7       31.22       25.74     20.60 o
  16   2   7      425.19      429.56     33.09 o
  17   2   7       34.35       73.81     34.20 o
  18   2   7       12.92      -18.18     32.88 o
  19   2   7        0.03      -15.74     35.24 o
  20   2   7       18.14       49.87     47.60 o
  21   2   7      138.96      149.38     80.55 o
  22   2   7      122.54      160.41     77.27 o
  23   2   7       15.98       21.06     78.58 o
 -26   3   7       46.29       64.32     47.49 o
 -25   3   7      232.42      169.99     49.67 o
 -24   3   7       74.43       59.93     42.79 o
 -23   3   7        4.82        3.90     37.51 o
 -22   3   7       54.92       47.21     37.36 o
 -21   3   7      208.90      177.64     43.30 o
 -20   3   7        3.14      -30.39     30.39 o
 -19   3   7      168.98      178.56     34.45 o
 -18   3   7       77.28       94.82     31.04 o
 -17   3   7      260.42      282.00     42.03 o
 -16   3   7      894.48      892.05     61.49 o
 -15   3   7       58.15       77.07     22.76 o
 -14   3   7        5.51        1.97     17.89 o
 -13   3   7     1943.07     1838.02     49.64 o
 -12   3   7        2.89       -8.48     14.94 o
 -11   3   7     1074.43     1017.05     34.49 o
 -10   3   7       92.91       52.39     14.42 o
  -9   3   7      578.77      523.71     22.99 o
  -8   3   7      271.29      274.57     17.51 o
  -7   3   7      907.43      799.10     25.04 o
  -6   3   7       85.08      114.44     19.10 o
  -5   3   7      120.75      137.85     12.89 o
  -4   3   7     1449.09     1520.98     33.90 o
  -3   3   7     1368.48     1350.24     40.83 o
  -2   3   7      379.25      333.21     16.81 o
  -1   3   7     4177.14     3997.35     68.42 o
   0   3   7      702.31      791.69     26.49 o
   1   3   7     6350.83     6170.96     90.68 o
   2   3   7        3.77       -0.79     11.38 o
   3   3   7       62.06       54.62     12.53 o
   4   3   7      143.08      190.27     15.66 o
   5   3   7       32.71       50.73     12.86 o
   6   3   7     3115.93     3199.56     54.89 o
   7   3   7     1340.44     1273.57     31.80 o
   8   3   7     1083.40     1066.38     30.10 o
   9   3   7     1293.32     1366.91     35.11 o
  10   3   7     2107.12     2160.88     44.89 o
  11   3   7     1169.51     1131.51     36.43 o
  12   3   7      712.49      739.09     31.26 o
  13   3   7      145.50      131.00     24.23 o
  14   3   7      123.60      169.50     28.30 o
  15   3   7        2.51       68.46     25.26 o
  16   3   7       49.55       82.72     34.79 o
  17   3   7      284.70      228.01     42.84 o
  18   3   7        2.55       -9.17     34.82 o
  19   3   7      175.25      263.17     58.97 o
  20   3   7      139.48      154.59     55.96 o
  21   3   7      282.13      133.40     73.42 o
  22   3   7       37.41       81.46     77.70 o
  23   3   7       43.53       32.12     76.70 o
 -25   4   7      261.45      155.25     49.82 o
 -24   4   7       23.38       10.17     43.84 o
 -23   4   7      546.12      473.08     52.69 o
 -22   4   7       73.72      102.04     41.33 o
 -21   4   7       60.50       37.12     36.10 o
 -20   4   7       75.36       44.78     35.68 o
 -19   4   7      265.34      314.45     40.35 o
 -18   4   7      836.16      646.56     50.10 o
 -17   4   7       79.44       80.67     30.63 o
 -16   4   7     1829.27     1787.10     62.11 o
 -15   4   7     2485.86     2340.43     67.61 o
 -14   4   7      903.40      903.24     42.18 o
 -13   4   7       41.86       26.91     19.99 o
 -12   4   7     1389.74     1318.52     44.94 o
 -11   4   7        1.50      -15.33     15.33 o
 -10   4   7        1.18       -3.49     13.66 o
  -9   4   7      130.91      106.79     18.34 o
  -8   4   7       10.57       36.40     14.77 o
  -7   4   7     5251.85     5265.38     87.32 o
  -6   4   7    10491.49    10003.02    143.42 o
  -5   4   7     4932.84     4560.09     70.58 o
  -4   4   7      181.34      162.99     18.77 o
  -3   4   7       77.38       54.09     19.53 o
  -2   4   7       10.96       20.74     14.05 o
  -1   4   7     1285.68     1252.62     31.65 o
   0   4   7        8.17      -13.80     13.80 o
   1   4   7      135.49      105.32     17.75 o
   2   4   7       88.92      130.03     34.88 o
   3   4   7     3173.53     3106.03     63.90 o
   4   4   7     2893.87     2847.42     56.79 o
   5   4   7      528.88      497.94     25.69 o
   6   4   7       38.98       45.44     15.19 o
   7   4   7      917.71      971.38     32.01 o
   8   4   7     3419.81     3355.34     61.99 o
   9   4   7      118.17       94.63     20.76 o
  10   4   7      224.01      238.29     22.50 o
  11   4   7      155.24      143.24     21.34 o
  12   4   7     1278.80     1241.92     44.59 o
  13   4   7     2525.08     2474.94     63.35 o
  14   4   7        0.11       -2.35     27.31 o
  15   4   7      289.50      253.97     35.08 o
  16   4   7       45.06       35.02     36.30 o
  17   4   7      109.15       66.76     40.44 o
  18   4   7      631.46      570.41     56.60 o
  19   4   7      197.71       25.52     64.74 o
  20   4   7       18.20      -96.53     96.53 o
  21   4   7      347.08      371.41     87.99 o
  22   4   7      133.85      114.77     83.65 o
 -24   5   7       16.55      134.26    117.85 o
 -23   5   7      552.98      534.27     63.56 o
 -22   5   7      103.58       77.31     44.40 o
 -21   5   7       60.27       98.21     41.91 o
 -20   5   7      342.27      399.97     46.72 o
 -19   5   7     1025.77     1052.56     57.78 o
 -18   5   7      126.62      155.99     37.03 o
 -17   5   7       85.67       74.49     37.36 o
 -16   5   7       93.42      124.51     32.65 o
 -15   5   7      315.66      339.75     36.31 o
 -14   5   7      513.75      502.80     38.18 o
 -13   5   7        9.33       -2.32     23.30 o
 -12   5   7     2860.56     2728.58     71.05 o
 -11   5   7     2548.50     2597.75     67.53 o
 -10   5   7      668.05      683.32     34.86 o
  -9   5   7       30.08       28.30     18.79 o
  -8   5   7      550.03      556.22     35.09 o
  -7   5   7      584.03      535.17     30.01 o
  -6   5   7      899.38      935.33     36.93 o
  -5   5   7       52.42       46.60     18.62 o
  -4   5   7     3847.65     3654.17     75.80 o
  -3   5   7      111.10       69.04     22.74 o
  -2   5   7      643.14      593.17     32.97 o
  -1   5   7      433.92      422.13     23.59 o
   0   5   7     2833.37     2786.63     76.35 o
   1   5   7       36.79       16.33     18.29 o
   2   5   7      110.88       76.02     37.29 o
   3   5   7        4.94      -13.34     17.96 o
   4   5   7     1661.94     1535.07     47.21 o
   5   5   7      176.92      196.51     22.79 o
   6   5   7      924.16      929.12     33.37 o
   7   5   7     1052.04     1028.99     44.79 o
   8   5   7      305.09      305.52     25.14 o
   9   5   7      261.71      292.84     29.34 o
  10   5   7      224.40      199.26     26.37 o
  11   5   7       31.69       27.99     24.60 o
  12   5   7      381.33      342.88     36.10 o
  13   5   7     1087.22     1066.05     56.85 o
  14   5   7      285.80      253.75     36.23 o
  15   5   7       23.64       -4.61     36.53 o
  16   5   7        0.08       -8.11     39.78 o
  17   5   7      431.20      472.01     54.90 o
  18   5   7      921.98     1057.70    100.98 o
  19   5   7      182.15      122.43    137.50 o
  20   5   7        2.34        2.87     75.50 o
 -22   6   7       63.88       31.98    110.31 o
 -21   6   7       22.17       29.59     48.25 o
 -20   6   7        2.02      -42.84     42.84 o
 -19   6   7      193.93      235.47     44.09 o
 -18   6   7      177.15      282.36     43.42 o
 -17   6   7       69.11       19.30     35.06 o
 -16   6   7        3.07       46.83     34.01 o
 -15   6   7       79.41      103.16     33.45 o
 -14   6   7      995.85     1050.46     51.65 o
 -13   6   7      783.67      794.26     72.21 o
 -12   6   7      183.63      199.50     32.66 o
 -11   6   7      513.01      536.56     39.08 o
 -10   6   7      149.54      245.90     31.54 o
  -9   6   7      499.75      574.39     36.94 o
  -8   6   7      149.60      159.94     27.14 o
  -7   6   7     1436.23     1483.65     51.67 o
  -6   6   7      107.98       96.83     45.45 o
  -5   6   7     5289.37     5213.39    100.86 o
  -4   6   7      219.33      270.82     41.84 o
  -3   6   7        8.11      -11.05     23.53 o
  -2   6   7      436.42      451.05     33.76 o
  -1   6   7     1541.86     1408.56     47.80 o
   0   6   7     1393.76     1332.44     53.72 o
   1   6   7        1.75       17.49     32.13 o
   2   6   7      173.90      113.73     26.45 o
   3   6   7      353.76      329.68     30.63 o
   4   6   7       22.40       41.18     24.30 o
   5   6   7     1284.54     1319.28     50.23 o
   6   6   7      425.95      439.19     33.26 o
   7   6   7       10.61       96.04     26.94 o
   8   6   7        2.81       21.54     29.54 o
   9   6   7      259.18      300.58     38.94 o
  10   6   7      264.16      255.60     38.23 o
  11   6   7      376.30      376.04     40.95 o
  12   6   7     1374.39     1574.42     64.86 o
  13   6   7        2.61       41.53     35.58 o
  14   6   7      184.15      241.11     41.80 o
  15   6   7       56.71       58.57     50.62 o
  16   6   7      641.14      690.76     89.89 o
  17   6   7      520.46      517.28    105.16 o
  18   6   7      113.16       99.38     75.10 o
 -19   7   7       30.39       35.10     50.54 o
 -18   7   7        1.21        5.92     45.79 o
 -17   7   7        1.81       12.21     43.44 o
 -16   7   7      583.61      661.68     74.72 o
 -15   7   7      126.41      128.95     42.75 o
 -14   7   7      221.61      274.04     45.90 o
 -13   7   7      322.62      294.97     40.59 o
 -12   7   7        0.83       96.49     33.40 o
 -11   7   7      147.16      164.73     34.56 o
 -10   7   7      958.45     1063.34     51.54 o
  -9   7   7       17.37       40.34     28.78 o
  -8   7   7       31.99        9.99     27.41 o
  -7   7   7     1206.33     1193.74     50.67 o
  -6   7   7      593.52      626.52     40.48 o
  -5   7   7      424.02      386.74     35.92 o
  -4   7   7     1100.45     1127.90     71.48 o
  -3   7   7     1088.54     1012.69     48.94 o
  -2   7   7     2122.12     2098.57     70.58 o
  -1   7   7        2.25       49.81     48.49 o
   0   7   7      534.28      477.53     41.67 o
   1   7   7     1059.51     1131.79     54.20 o
   2   7   7      714.62      718.14     50.64 o
   3   7   7      810.10      862.35     71.83 o
   4   7   7     2256.19     2349.46     82.20 o
   5   7   7      128.31       90.82     36.56 o
   6   7   7     1187.94     1206.52     62.13 o
   7   7   7        1.22        3.07     32.73 o
   8   7   7      336.61      354.99     42.47 o
   9   7   7      244.54      274.15     42.26 o
  10   7   7      330.02      458.23     50.64 o
  11   7   7       10.92       55.86     39.23 o
  12   7   7      115.90      128.59     43.95 o
  13   7   7       11.89       34.85     41.93 o
  14   7   7       16.48       21.74     51.42 o
  15   7   7        0.48      -49.08     66.07 o
  16   7   7       18.70      -89.47     89.47 o
 -15   8   7        7.39       40.70     46.01 o
 -14   8   7      185.22      162.06     49.07 o
 -13   8   7       24.35       56.53     44.94 o
 -12   8   7      895.84      967.11     64.88 o
 -11   8   7       70.42      126.71     42.78 o
 -10   8   7      403.58      557.34     58.71 o
  -9   8   7       40.61       42.65     39.35 o
  -8   8   7      141.66      138.77     41.21 o
  -7   8   7      162.02      207.57     43.09 o
  -6   8   7      112.84      112.13     38.75 o
  -5   8   7      905.52      918.09     86.82 o
  -4   8   7      324.94      353.11     70.47 o
  -3   8   7        6.12       31.42     36.79 o
  -2   8   7      166.53      168.99     40.73 o
  -1   8   7      431.81      332.65     53.17 o
   0   8   7       96.67      106.17     46.09 o
   1   8   7      315.87      403.64     81.75 o
   2   8   7      442.85      432.50     53.49 o
   3   8   7      329.51      227.05     50.08 o
   4   8   7       87.40      209.75     48.98 o
   5   8   7       39.48       25.12     40.09 o
   6   8   7       97.79       75.53     48.30 o
   7   8   7       19.75      -33.56     39.31 o
   8   8   7      135.02      134.69     45.75 o
   9   8   7       24.25       -0.92     43.08 o
  10   8   7     1453.01     1473.68     77.92 o
  11   8   7      324.49      339.80     56.58 o
  12   8   7      667.90      635.67     73.55 o
  -9   9   7       40.13       42.45     46.78 o
  -8   9   7       42.46       37.23     44.89 o
  -7   9   7       19.18       -0.29     42.58 o
  -6   9   7      772.61      911.33     78.45 o
  -5   9   7      140.06      110.56     51.22 o
  -4   9   7       56.66      116.24     65.42 o
  -3   9   7      793.65      852.97     62.53 o
  -2   9   7       40.49       80.19     44.87 o
  -1   9   7       18.43       44.51     46.06 o
   0   9   7       34.93       -9.70     53.61 o
   1   9   7     1367.03     1482.89     87.20 o
   2   9   7        5.36       25.35     51.65 o
   3   9   7       87.88       73.65     52.34 o
   4   9   7      589.15      734.36     90.04 o
   5   9   7       13.90       19.61     61.10 o
   6   9   7      475.90      549.84     63.32 o
 -28   0   8       23.99      -64.92    109.71 o
 -27   0   8     1368.05     1463.08    118.60 o
 -26   0   8       32.53       82.80     90.19 o
 -25   0   8      137.26      290.16     79.59 o
 -24   0   8     7262.57     7411.90    242.96 o
 -23   0   8      146.41       90.06     49.04 o
 -22   0   8        1.64      -42.04     42.04 o
 -21   0   8       31.20       71.62     42.48 o
 -20   0   8     1411.12     1506.34     77.88 o
 -19   0   8     1576.95     1563.90     87.36 o
 -18   0   8     1740.55     1599.80     74.53 o
 -17   0   8      158.53       84.96     28.29 o
 -16   0   8      954.02      957.25     47.61 o
 -15   0   8      249.54      240.74     29.58 o
 -14   0   8     2882.68     2862.14     76.63 o
 -13   0   8    13833.09    13452.08    206.43 o
 -12   0   8       15.84        2.53     13.39 o
 -11   0   8      192.08      195.33     17.69 o
 -10   0   8     3372.84     3410.22     64.94 o
  -9   0   8    10308.61     9681.19    139.36 o
  -8   0   8    16475.61    16557.23    282.11 o
  -7   0   8     2522.58     2522.00     43.70 o
  -6   0   8    10878.52    10873.74    143.51 o
  -5   0   8    13696.64    14164.74    226.67 o
  -4   0   8     2792.42     3005.36     68.86 o
  -3   0   8    10106.31    10248.76    186.17 o
  -2   0   8    61587.48    63128.77   1968.90 o
  -1   0   8      390.44      360.03     42.76 o
   0   0   8   105929.09   116038.04   3587.47 o
   1   0   8     4344.77     4384.71     73.39 o
   2   0   8      654.68      787.01     35.72 o
   3   0   8    24116.42    27149.11    343.79 o
   4   0   8     8161.46     8699.43    156.97 o
   5   0   8     5388.96     5944.05    159.64 o
   6   0   8     4726.58     4954.35     82.34 o
   7   0   8     2339.32     2509.54     52.41 o
   8   0   8    23478.76    24046.18    337.32 o
   9   0   8     4652.01     4672.54     85.69 o
  10   0   8     4419.29     4039.94    107.08 o
  11   0   8     1322.26     1369.52     57.13 o
  12   0   8      526.15      567.80     40.18 o
  13   0   8        7.03      -17.32     26.40 o
  14   0   8       11.41      -22.88     26.91 o
  15   0   8     1754.63     1555.31     70.63 o
  16   0   8      747.97      588.51     67.43 o
  17   0   8     6018.59     5968.75    198.34 o
  18   0   8      481.64      446.38     98.93 o
  19   0   8      639.14      639.69    111.99 o
  20   0   8        0.21       37.13     86.35 o
  21   0   8     8039.19     7702.77    359.31 o
  22   0   8      210.41      294.87    115.58 o
  23   0   8      109.92       54.50    109.35 o
  24   0   8       20.90     -101.92    110.07 o
 -27   1   8      110.79       58.25     48.10 o
 -26   1   8       28.41       21.38     42.06 o
 -25   1   8      153.44       84.12     43.07 o
 -24   1   8     1133.24      988.44     61.16 o
 -23   1   8      352.81      431.34     46.78 o
 -22   1   8     5379.35     5434.09    123.18 o
 -21   1   8      362.16      378.54     40.51 o
 -20   1   8       25.47       50.10     28.71 o
 -19   1   8      719.62      653.02     44.31 o
 -18   1   8     3920.61     3959.57     91.66 o
 -17   1   8       41.09       50.39     19.16 o
 -16   1   8     1720.44     1680.47     42.65 o
 -15   1   8     4364.36     4360.92     71.06 o
 -14   1   8      261.08      292.33     26.45 o
 -13   1   8     4536.26     4517.49     69.67 o
 -12   1   8      114.17       98.14     13.93 o
 -11   1   8     5645.81     5392.48     72.01 o
 -10   1   8      125.69      127.44     12.26 o
  -9   1   8      816.46      909.66     21.14 o
  -8   1   8      438.01      454.57     14.45 o
  -7   1   8     1458.64     1443.34     25.47 o
  -6   1   8     3346.26     3306.25     40.72 o
  -5   1   8     2370.86     2387.95     32.80 o
  -4   1   8      764.47      799.99     13.12 o
  -3   1   8     4208.13     4498.83     58.41 o
  -2   1   8      754.18      733.84     33.28 o
  -1   1   8    80256.50    87338.45    921.80 o
   0   1   8     8914.38     9495.22    139.51 o
   1   1   8     4720.87     5369.21     68.62 o
   2   1   8     9669.97    10569.58    118.77 o
   3   1   8       82.50       80.47      6.70 o
   4   1   8     1116.68     1152.18     23.19 o
   5   1   8      142.37      125.52     10.75 o
   6   1   8    10664.33    10640.39    132.13 o
   7   1   8     2106.37     2139.32     36.89 o
   8   1   8     1195.48     1178.35     29.06 o
   9   1   8     6125.59     6297.70     89.52 o
  10   1   8    10501.26    10493.69    137.75 o
  11   1   8      575.46      633.34     25.94 o
  12   1   8      954.08     1002.52     37.20 o
  13   1   8     2837.59     2751.55     61.12 o
  14   1   8      551.74      601.68     31.75 o
  15   1   8     3659.24     3547.59     90.91 o
  16   1   8     1423.22     1379.83     59.07 o
  17   1   8      473.00      479.53     46.20 o
  18   1   8      910.28      976.24     71.18 o
  19   1   8     3900.29     3945.47    165.99 o
  20   1   8       12.72       70.66     51.02 o
  21   1   8     1710.53     1611.94    132.81 o
  22   1   8        4.22      -18.04     69.18 o
  23   1   8     2008.13     2057.71    138.56 o
  24   1   8       45.08       41.92    112.94 o
 -27   2   8      140.45        8.56     47.77 o
 -26   2   8      995.90      942.57     65.27 o
 -25   2   8       11.68       48.66     41.47 o
 -24   2   8      922.81      933.00     61.05 o
 -23   2   8       19.82        4.10     36.38 o
 -22   2   8      179.30      164.35     39.15 o
 -21   2   8      711.81      725.95     52.84 o
 -20   2   8      729.66      774.44     48.37 o
 -19   2   8        3.13      -21.88     21.88 o
 -18   2   8        0.70      -21.54     21.54 o
 -17   2   8     1748.90     1670.40     57.81 o
 -16   2   8     5144.40     5072.05     95.42 o
 -15   2   8     1611.47     1567.81     42.75 o
 -14   2   8       58.33       51.69     16.63 o
 -13   2   8     9717.84     9172.86    122.66 o
 -12   2   8     7021.37     6857.96     95.73 o
 -11   2   8     2417.12     2133.32     46.50 o
 -10   2   8     5306.26     5266.66     79.42 o
  -9   2   8    13631.20    12921.06    164.67 o
  -8   2   8     3956.86     4089.75     62.68 o
  -7   2   8    34434.76    33668.23    396.58 o
  -6   2   8       15.83       39.66      9.61 o
  -5   2   8       49.02       38.25      7.91 o
  -4   2   8      582.46      620.02     18.40 o
  -3   2   8       72.74       92.93      8.67 o
  -2   2   8     3806.07     3811.57     51.93 o
  -1   2   8       39.80       27.79      7.10 o
   0   2   8      285.13      278.61     11.58 o
   1   2   8      170.09      226.05     10.78 o
   2   2   8      932.74      916.04     23.46 o
   3   2   8      364.76      357.37     15.93 o
   4   2   8    10716.94    10595.83    132.73 o
   5   2   8     2836.19     2811.72     46.20 o
   6   2   8       14.43        9.08      8.27 o
   7   2   8     4091.22     3989.93     63.11 o
   8   2   8    16405.29    16349.42    203.58 o
   9   2   8     3155.20     3225.42     54.21 o
  10   2   8     7104.42     6968.85     95.02 o
  11   2   8     1946.20     1940.95     43.04 o
  12   2   8      811.54      814.26     30.87 o
  13   2   8      217.59      181.87     22.42 o
  14   2   8      582.17      594.84     38.47 o
  15   2   8     7326.10     7309.90    123.77 o
  16   2   8      139.78      143.90     30.46 o
  17   2   8     3713.81     3716.08    129.71 o
  18   2   8        9.77      -40.67     40.67 o
  19   2   8     1985.33     1802.77     96.02 o
  20   2   8       11.13       -7.96     47.61 o
  21   2   8     1784.05     1744.03    123.59 o
  22   2   8       92.64      100.73     77.74 o
  23   2   8      269.28      134.52     99.53 o
 -26   3   8      355.92      391.47     58.86 o
 -25   3   8      116.58      126.10     46.99 o
 -24   3   8     1952.37     1858.67     78.13 o
 -23   3   8      414.96      402.73     48.64 o
 -22   3   8     2097.33     2147.03     78.20 o
 -21   3   8       92.48       57.07     36.09 o
 -20   3   8      283.67      322.11     40.00 o
 -19   3   8      782.08      727.57     53.66 o
 -18   3   8     6865.45     6965.36    135.21 o
 -17   3   8     3468.02     3538.81     86.25 o
 -16   3   8     4546.08     4489.76     96.44 o
 -15   3   8     7650.93     7193.44    129.95 o
 -14   3   8       37.05       54.35     21.55 o
 -13   3   8     1016.31     1019.26     34.75 o
 -12   3   8     1015.04     1002.24     33.34 o
 -11   3   8      125.08      125.35     17.68 o
 -10   3   8      548.07      499.71     23.38 o
  -9   3   8     2503.14     2266.56     47.04 o
  -8   3   8     7113.82     6747.94     95.95 o
  -7   3   8    17206.33    16121.03    200.89 o
  -6   3   8     7394.48     7695.30    110.84 o
  -5   3   8    12308.41    11212.94    140.64 o
  -4   3   8     6338.06     5964.95     87.97 o
  -3   3   8     7794.97     7388.50    106.10 o
  -2   3   8     3010.78     2864.24     54.78 o
  -1   3   8     1647.44     1415.59     32.00 o
   0   3   8     2032.06     1913.15     40.06 o
   1   3   8     7732.91     7676.89    160.71 o
   2   3   8    21881.41    20342.99    264.20 o
   3   3   8     1437.30     1507.86     35.46 o
   4   3   8      755.62      708.59     25.50 o
   5   3   8     1329.57     1474.15     34.82 o
   6   3   8    17592.91    16947.89    209.78 o
   7   3   8      616.38      679.69     24.39 o
   8   3   8      526.91      559.44     28.41 o
   9   3   8     4500.90     4441.55     68.69 o
  10   3   8     1681.21     1757.59     41.13 o
  11   3   8     4492.23     4367.84     75.52 o
  12   3   8     2373.71     2286.83     53.05 o
  13   3   8      462.26      481.46     37.82 o
  14   3   8      958.06     1036.12     47.45 o
  15   3   8     2788.62     2746.74     76.75 o
  16   3   8     2711.92     2760.87     91.09 o
  17   3   8      829.60      893.24     65.05 o
  18   3   8       87.17       68.93     47.36 o
  19   3   8      108.78       22.57     50.19 o
  20   3   8      131.16      187.15     57.84 o
  21   3   8       44.63       38.46     70.50 o
  22   3   8        0.85       -5.30     72.49 o
 -25   4   8      116.14      136.37     55.73 o
 -24   4   8      841.28      884.89     63.68 o
 -23   4   8       19.89       23.18     40.21 o
 -22   4   8       12.93       22.03     38.12 o
 -21   4   8       50.26       41.06     35.92 o
 -20   4   8      746.67      766.86     51.65 o
 -19   4   8      485.62      451.01     46.21 o
 -18   4   8      462.23      491.22     42.16 o
 -17   4   8     3061.23     2948.48     80.86 o
 -16   4   8     2184.01     2113.90     65.84 o
 -15   4   8      646.20      681.08     41.28 o
 -14   4   8      147.29      108.50     25.98 o
 -13   4   8     2713.22     2529.41     65.81 o
 -12   4   8     1933.46     1822.83     81.85 o
 -11   4   8        3.47        2.09     15.84 o
 -10   4   8       45.30       10.80     16.67 o
  -9   4   8     4323.20     4140.49     70.85 o
  -8   4   8      373.82      372.78     29.38 o
  -7   4   8    17232.03    16643.07    210.94 o
  -6   4   8     2718.95     2529.18     48.54 o
  -5   4   8      227.60      201.98     16.99 o
  -4   4   8     1226.92     1183.77     37.16 o
  -3   4   8     2670.83     2382.01     53.05 o
  -2   4   8     6411.01     6120.51     87.41 o
  -1   4   8     1312.30     1203.16     53.00 o
   0   4   8     8081.67     7508.50    121.14 o
   1   4   8     3191.15     3061.54     62.48 o
   2   4   8     1294.12     1202.86     35.66 o
   3   4   8     2040.61     2340.31    103.97 o
   4   4   8    21364.72    20448.44    272.14 o
   5   4   8     3042.62     3001.71     59.84 o
   6   4   8      797.75      859.64     31.06 o
   7   4   8      186.54      185.61     19.39 o
   8   4   8     3085.42     3121.86     59.50 o
   9   4   8      121.03      131.14     19.61 o
  10   4   8      662.77      692.72     32.78 o
  11   4   8       36.30       17.57     20.17 o
  12   4   8       45.39       35.19     30.15 o
  13   4   8        2.73       12.22     26.70 o
  14   4   8     2962.06     3028.24     81.65 o
  15   4   8     3998.18     4131.96    101.34 o
  16   4   8        2.35       29.04     36.14 o
  17   4   8     2370.86     2308.80    108.76 o
  18   4   8      180.48      146.30     74.91 o
  19   4   8       82.64       21.80     52.25 o
  20   4   8       49.65       55.46     71.30 o
  21   4   8     2384.46     2296.10    303.56 o
 -24   5   8      815.10      767.01    151.51 o
 -23   5   8      210.10      287.95     58.21 o
 -22   5   8     1483.08     1458.85     81.31 o
 -21   5   8      111.63      160.17     42.78 o
 -20   5   8      319.10      349.78     45.74 o
 -19   5   8      957.96      980.39     56.20 o
 -18   5   8     1839.46     1785.14     67.83 o
 -17   5   8      194.24      124.64     34.47 o
 -16   5   8     1510.76     1565.37     60.62 o
 -15   5   8     2387.89     2215.24     94.15 o
 -14   5   8      843.06      868.75     49.28 o
 -13   5   8     1826.00     1909.71     60.79 o
 -12   5   8      589.31      543.46     35.94 o
 -11   5   8     3231.91     3238.25     76.50 o
 -10   5   8     1196.80     1237.63     66.06 o
  -9   5   8      951.46      988.22     40.05 o
  -8   5   8       67.02       69.41     21.05 o
  -7   5   8     4426.33     4401.90     86.38 o
  -6   5   8      145.93      123.22     24.19 o
  -5   5   8     9520.74     9305.17    139.10 o
  -4   5   8      835.66      765.03     34.63 o
  -3   5   8      960.65      894.37     42.62 o
  -2   5   8      280.90      261.18     31.46 o
  -1   5   8     9611.50     8898.72    135.61 o
   0   5   8     1553.08     1424.59     59.55 o
   1   5   8      338.46      250.11     23.79 o
   2   5   8     1484.15     1382.30     44.70 o
   3   5   8       30.39       31.31     27.55 o
   4   5   8     1351.88     1297.50     58.37 o
   5   5   8     1163.45     1114.08     38.93 o
   6   5   8     2421.33     2446.32     53.95 o
   7   5   8      853.33      824.71     32.99 o
   8   5   8      445.61      478.54     33.69 o
   9   5   8      438.60      449.89     30.77 o
  10   5   8      432.27      386.66     35.35 o
  11   5   8       41.02       43.92     28.40 o
  12   5   8      787.45      836.17     50.70 o
  13   5   8     2365.37     2519.63     76.03 o
  14   5   8      332.05      340.19     38.51 o
  15   5   8      422.08      379.44     49.05 o
  16   5   8      663.73      607.13     67.56 o
  17   5   8      426.07      391.72     64.68 o
  18   5   8      144.31       83.07     70.10 o
  19   5   8     1546.79     1482.91    121.28 o
  20   5   8       50.35       78.40     79.38 o
 -22   6   8      107.96        6.11    101.68 o
 -21   6   8       64.92       19.24     48.16 o
 -20   6   8     1420.08     1455.11     85.76 o
 -19   6   8     1583.85     1651.08     80.74 o
 -18   6   8       10.84        9.90     40.56 o
 -17   6   8      109.18       73.50     36.46 o
 -16   6   8      521.53      502.82     44.61 o
 -15   6   8        0.37      -29.76     29.76 o
 -14   6   8     1575.39     1613.87     68.88 o
 -13   6   8     5873.80     5981.26    121.80 o
 -12   6   8      203.97      198.47     32.67 o
 -11   6   8     1081.31     1017.08     51.73 o
 -10   6   8      556.44      516.00     37.30 o
  -9   6   8     7591.12     7458.62    134.71 o
  -8   6   8        0.23       33.65     24.87 o
  -7   6   8     3572.35     3603.06    118.27 o
  -6   6   8      872.39      928.42     41.32 o
  -5   6   8       45.26       21.06     23.64 o
  -4   6   8     2382.82     2287.35     61.24 o
  -3   6   8     1710.92     1669.37     65.31 o
  -2   6   8     3469.61     3321.42     73.73 o
  -1   6   8      561.88      547.80     46.59 o
   0   6   8     4397.27     4389.90     91.54 o
   1   6   8      240.29      155.13     33.90 o
   2   6   8     1400.76     1250.92     47.44 o
   3   6   8       22.23       -3.50     22.95 o
   4   6   8     1565.09     1691.11     55.60 o
   5   6   8      247.11      322.54     29.36 o
   6   6   8     2258.96     2359.32     86.29 o
   7   6   8      299.69      286.25     35.13 o
   8   6   8     2410.12     2415.20     74.01 o
   9   6   8       19.00       51.40     32.13 o
  10   6   8     3342.63     3505.22     91.45 o
  11   6   8      977.75     1119.40     55.21 o
  12   6   8      399.58      489.41     45.52 o
  13   6   8       40.05       48.06     35.20 o
  14   6   8       18.10       55.83     50.12 o
  15   6   8      274.26      235.87     60.03 o
  16   6   8        0.09       55.34     66.21 o
  17   6   8      699.98      646.63    107.13 o
  18   6   8       66.64      105.51    189.12 o
 -19   7   8       56.54       67.09     58.86 o
 -18   7   8      767.34      790.50     65.98 o
 -17   7   8      136.69      133.68     46.88 o
 -16   7   8      379.32      412.72     52.39 o
 -15   7   8      930.70      884.71     61.85 o
 -14   7   8       51.25       76.33     40.37 o
 -13   7   8      531.58      535.47     52.11 o
 -12   7   8       79.95       93.18     38.14 o
 -11   7   8     2874.36     3131.29     97.10 o
 -10   7   8       18.08       50.38     35.06 o
  -9   7   8        9.08      -30.94     30.94 o
  -8   7   8       14.78       40.68     31.95 o
  -7   7   8     2024.94     2051.64     85.62 o
  -6   7   8      114.13      116.19     29.60 o
  -5   7   8     1015.70      971.49     52.63 o
  -4   7   8      579.25      501.36     45.76 o
  -3   7   8      192.65      145.20     45.74 o
  -2   7   8     2562.16     2432.61     91.02 o
  -1   7   8     3552.96     3633.93    112.69 o
   0   7   8     2124.84     1984.51     82.74 o
   1   7   8        6.57        6.73     35.25 o
   2   7   8     1349.61     1426.36     65.19 o
   3   7   8      118.82      123.37     36.27 o
   4   7   8       63.54       42.47     44.26 o
   5   7   8      127.27      111.63     34.03 o
   6   7   8     1694.52     1782.42     77.40 o
   7   7   8      164.40      135.01     36.41 o
   8   7   8      613.74      625.71     48.87 o
   9   7   8      783.96      860.27     55.66 o
  10   7   8     2765.47     3085.96     93.61 o
  11   7   8        1.12       58.59     37.80 o
  12   7   8      380.42      362.38     64.40 o
  13   7   8        8.98      -13.41     49.09 o
  14   7   8      142.14      243.81     73.99 o
  15   7   8      108.88      -43.56     66.11 o
 -15   8   8        0.21      -11.95     44.16 o
 -14   8   8        0.95      -41.68     41.68 o
 -13   8   8      979.58     1097.51     79.68 o
 -12   8   8      305.20      367.02     51.56 o
 -11   8   8      625.85      690.65     69.03 o
 -10   8   8      271.77      355.83     48.85 o
  -9   8   8     1030.40     1148.79     65.94 o
  -8   8   8       39.14       55.82     38.24 o
  -7   8   8     1661.06     1750.97    102.60 o
  -6   8   8        0.57      -12.42     35.44 o
  -5   8   8      127.71       38.07     45.55 o
  -4   8   8       92.17       35.64     37.84 o
  -3   8   8     1301.00     1393.41     66.89 o
  -2   8   8      777.74      763.24     55.34 o
  -1   8   8       47.42       33.37     42.41 o
   0   8   8      474.56      439.49     54.43 o
   1   8   8      739.39      784.15     94.03 o
   2   8   8      368.23      300.44     52.09 o
   3   8   8       70.95       15.54     43.41 o
   4   8   8     1058.62     1083.25     65.82 o
   5   8   8        4.19      -18.41     37.76 o
   6   8   8        3.63      -36.75     36.75 o
   7   8   8        2.59        1.82     41.37 o
   8   8   8     1104.15     1121.19     69.37 o
   9   8   8      267.50      326.63     52.86 o
  10   8   8      220.59      161.69     58.91 o
  11   8   8       69.72      103.61     83.20 o
  -9   9   8      938.21     1032.49     71.07 o
  -8   9   8       36.88      102.93     46.72 o
  -7   9   8      591.26      712.65     75.15 o
  -6   9   8       44.54      148.82     46.63 o
  -5   9   8     1604.20     1843.07     83.30 o
  -4   9   8      793.49      897.73     96.70 o
  -3   9   8        6.95      -37.80     40.96 o
  -2   9   8      453.04      515.90     56.04 o
  -1   9   8      199.95      160.65     49.13 o
   0   9   8        1.94      -48.04     48.57 o
   1   9   8      127.32      119.52     53.49 o
   2   9   8     1069.84     1355.54     85.02 o
   3   9   8        8.38       44.89     52.55 o
   4   9   8       76.71      110.31     56.25 o
   5   9   8        1.63       35.83     48.17 o
 -27   1   9       64.75       30.08     46.22 o
 -26   1   9       21.25      -13.75     41.51 o
 -25   1   9       34.30       57.13     41.77 o
 -24   1   9       13.37        1.01     38.09 o
 -23   1   9      315.36      227.15     42.01 o
 -22   1   9      601.02      598.32     48.84 o
 -21   1   9        3.81       12.46     44.36 o
 -20   1   9       50.83       55.53     29.78 o
 -19   1   9      706.99      792.03     44.81 o
 -18   1   9       56.96       74.00     25.80 o
 -17   1   9        2.72       -7.08     18.95 o
 -16   1   9     3839.58     3918.27     67.82 o
 -15   1   9     1095.79     1093.85     33.43 o
 -14   1   9     2639.30     2605.32     50.54 o
 -13   1   9      396.36      351.63     19.24 o
 -12   1   9       34.81       40.65     12.72 o
 -11   1   9     7136.49     7073.66     87.59 o
 -10   1   9      193.99      221.03     13.42 o
  -9   1   9     2809.89     2783.84     41.61 o
  -8   1   9     3614.38     3665.21     49.23 o
  -7   1   9      475.43      534.49     14.76 o
  -6   1   9      566.51      580.55     16.78 o
  -5   1   9     3042.24     3297.61     37.47 o
  -4   1   9    14017.27    14757.44    154.62 o
  -3   1   9     1844.21     1858.41     26.98 o
  -2   1   9     6894.17     7297.50     89.66 o
  -1   1   9     1857.40     2131.34     38.76 o
   0   1   9     8623.13     9246.44    103.89 o
   1   1   9     3032.36     3333.10     42.57 o
   2   1   9     4535.56     4720.15     58.39 o
   3   1   9     2842.93     3149.67     46.80 o
   4   1   9      152.98      171.94      8.84 o
   5   1   9      352.80      500.19     16.73 o
   6   1   9        3.79       -4.02      8.91 o
   7   1   9       15.87       16.35     12.42 o
   8   1   9     7474.16     7835.82     98.11 o
   9   1   9      148.77      206.26     16.50 o
  10   1   9      509.05      601.01     23.20 o
  11   1   9     1767.28     1847.09     70.63 o
  12   1   9     1578.21     1524.11     41.22 o
  13   1   9      121.95      153.87     20.55 o
  14   1   9     1267.20     1213.99     46.04 o
  15   1   9      116.43       76.63     28.71 o
  16   1   9      294.90      287.78     44.22 o
  17   1   9      510.57      383.87     53.95 o
  18   1   9      388.08      370.61     55.11 o
  19   1   9        0.90       15.10     46.51 o
  20   1   9      391.18      521.28     67.26 o
  21   1   9      123.15       51.16     55.59 o
  22   1   9       35.65       19.97     90.55 o
  23   1   9       46.95      194.61     82.36 o
 -27   2   9      139.93       68.61     53.26 o
 -26   2   9      293.81      224.40     51.50 o
 -25   2   9      290.76      322.17     48.65 o
 -24   2   9      290.17      279.84     47.51 o
 -23   2   9      111.35      129.82     41.30 o
 -22   2   9      338.41      319.40     42.22 o
 -21   2   9        3.17       -8.78     31.59 o
 -20   2   9       51.07       20.45     30.54 o
 -19   2   9       15.64      -12.46     22.93 o
 -18   2   9     1406.24     1439.07     49.64 o
 -17   2   9       26.77       -6.43     21.02 o
 -16   2   9      776.36      789.67     36.18 o
 -15   2   9     1208.22     1138.57     33.85 o
 -14   2   9      599.69      638.01     25.29 o
 -13   2   9       16.65       16.45     13.88 o
 -12   2   9     2009.53     1897.99     41.09 o
 -11   2   9      227.96      226.36     17.17 o
 -10   2   9      457.62      433.74     19.60 o
  -9   2   9      860.61      901.85     25.39 o
  -8   2   9     1011.70      976.62     25.04 o
  -7   2   9     5468.48     5293.42     82.76 o
  -6   2   9       21.01       63.84     10.15 o
  -5   2   9       30.68       43.26      8.94 o
  -4   2   9      161.06      193.83     10.02 o
  -3   2   9       37.26        4.91      6.55 o
  -2   2   9     1917.22     2093.54     30.41 o
  -1   2   9      114.41      114.11     11.65 o
   0   2   9      852.94      883.00     19.83 o
   1   2   9      676.44      850.95     23.39 o
   2   2   9     3462.39     3521.36     58.70 o
   3   2   9      756.97      866.80     21.78 o
   4   2   9     1877.33     1995.66     34.21 o
   5   2   9     2012.28     2074.52     39.16 o
   6   2   9      577.35      681.54     22.52 o
   7   2   9     7200.91     7370.91    101.42 o
   8   2   9     1017.69     1066.32     31.58 o
   9   2   9     1779.30     1840.93     42.21 o
  10   2   9       25.17       16.09     12.43 o
  11   2   9       66.22       66.00     16.46 o
  12   2   9     3234.72     3228.61     62.96 o
  13   2   9     1084.03     1083.77     40.06 o
  14   2   9      516.74      543.60     36.77 o
  15   2   9     1147.66     1124.77     64.69 o
  16   2   9     1435.03     1528.45     59.58 o
  17   2   9      224.70      199.84     46.97 o
  18   2   9      263.36      205.29     50.92 o
  19   2   9       52.26      143.14     52.16 o
  20   2   9      135.79       78.40     53.30 o
  21   2   9      131.12      143.40     76.03 o
  22   2   9        4.57      -21.80     73.49 o
  23   2   9       43.89       51.37     76.46 o
 -26   3   9      247.57      148.14     53.75 o
 -25   3   9       72.27       35.72     48.51 o
 -24   3   9      116.94      134.66     61.67 o
 -23   3   9      130.48      145.83     41.61 o
 -22   3   9        0.22      -29.54     34.77 o
 -21   3   9      283.08      311.01     42.31 o
 -20   3   9      414.59      353.95     40.20 o
 -19   3   9      292.95      291.02     52.58 o
 -18   3   9      204.58      191.13     32.72 o
 -17   3   9       46.58       80.24     27.79 o
 -16   3   9        0.12       27.05     23.92 o
 -15   3   9     1835.19     1771.66     56.40 o
 -14   3   9     1097.81     1144.54     40.49 o
 -13   3   9       16.47       20.96     16.31 o
 -12   3   9      255.29      225.25     21.28 o
 -11   3   9     3466.64     3453.26     62.26 o
 -10   3   9        6.54      -13.14     13.14 o
  -9   3   9       70.18       75.97     14.21 o
  -8   3   9       40.88       57.55     13.82 o
  -7   3   9      445.64      512.51     33.29 o
  -6   3   9      244.86      281.71     16.15 o
  -5   3   9      902.16      852.90     24.24 o
  -4   3   9     1179.50     1155.73     28.84 o
  -3   3   9      632.76      646.55     19.21 o
  -2   3   9     1459.64     1231.38     49.07 o
  -1   3   9      142.48      105.75     11.37 o
   0   3   9      798.55      792.95     27.47 o
   1   3   9       96.11       89.11     11.54 o
   2   3   9      215.37      162.14     14.87 o
   3   3   9       78.93       95.18     15.55 o
   4   3   9     4386.94     4279.67     70.87 o
   5   3   9      459.43      481.31     20.83 o
   6   3   9     1606.48     1620.37     35.48 o
   7   3   9     4823.49     4963.15     72.34 o
   8   3   9        5.19        8.03     13.65 o
   9   3   9      181.84      226.90     23.75 o
  10   3   9       99.35      109.20     18.68 o
  11   3   9        1.23        7.64     17.32 o
  12   3   9       12.85       27.49     21.09 o
  13   3   9        0.13       31.48     24.81 o
  14   3   9     1455.75     1416.21     55.10 o
  15   3   9       19.82       28.75     27.71 o
  16   3   9       72.75       65.98     47.14 o
  17   3   9      233.09      269.02     53.46 o
  18   3   9      143.50      179.64     53.44 o
  19   3   9        7.12      -20.08     48.26 o
  20   3   9       10.55      -35.99     66.53 o
  21   3   9      263.14      237.90     82.79 o
  22   3   9       22.52       13.36     75.91 o
 -25   4   9      238.23      318.77     59.36 o
 -24   4   9      528.37      606.15     63.64 o
 -23   4   9        5.53       31.37     46.23 o
 -22   4   9      249.59      179.78     42.43 o
 -21   4   9      885.31      959.68     56.88 o
 -20   4   9      218.53      208.07     39.64 o
 -19   4   9      111.09       85.40     34.22 o
 -18   4   9      476.88      466.20     41.31 o
 -17   4   9       35.98       11.26     28.34 o
 -16   4   9       59.58       64.83     27.10 o
 -15   4   9      343.60      319.84     32.54 o
 -14   4   9        0.22      -14.05     22.30 o
 -13   4   9      864.88      899.39     40.18 o
 -12   4   9     1501.91     1400.09     44.78 o
 -11   4   9       18.66       32.63     18.23 o
 -10   4   9      285.20      286.06     21.97 o
  -9   4   9     3840.48     3758.23     66.25 o
  -8   4   9     6274.88     6024.74     91.48 o
  -7   4   9      420.69      433.79     36.01 o
  -6   4   9     4330.45     4116.87     66.57 o
  -5   4   9     2100.39     1830.84     39.78 o
  -4   4   9     1217.01     1104.57     36.20 o
  -3   4   9     1820.38     1718.15     65.66 o
  -2   4   9     7765.01     7262.50    123.48 o
  -1   4   9        0.78      -13.65     13.65 o
   0   4   9     2222.94     2155.08     46.33 o
   1   4   9     1976.90     1850.20     43.28 o
   2   4   9      686.21      632.80     26.34 o
   3   4   9      168.37      211.02     26.34 o
   4   4   9     3181.31     3198.26     61.97 o
   5   4   9      408.87      425.12     24.13 o
   6   4   9      761.75      770.92     28.30 o
   7   4   9      425.18      423.41     31.26 o
   8   4   9      134.03      110.06     19.57 o
   9   4   9       34.29       27.05     19.64 o
  10   4   9      849.00      856.53     39.99 o
  11   4   9       20.30       27.33     23.48 o
  12   4   9      721.67      660.95     41.13 o
  13   4   9       78.51      113.56     37.71 o
  14   4   9     1307.80     1383.40     58.12 o
  15   4   9      102.85       94.13     32.31 o
  16   4   9       46.15       50.40     50.73 o
  17   4   9      130.28      104.27     51.39 o
  18   4   9       15.64      -21.96     70.16 o
  19   4   9        8.70      -22.43     52.25 o
  20   4   9      167.98      110.01     76.13 o
  21   4   9       86.95       52.99    164.92 o
 -24   5   9      230.69      147.68    111.99 o
 -23   5   9        8.81      113.83     51.11 o
 -22   5   9      344.58      269.92     55.11 o
 -21   5   9        8.46       74.00     44.63 o
 -20   5   9      367.86      459.16     54.01 o
 -19   5   9      434.01      433.27     45.90 o
 -18   5   9       66.69       95.21     34.14 o
 -17   5   9      448.27      435.75     40.81 o
 -16   5   9       61.77       71.36     30.85 o
 -15   5   9      466.00      458.41     38.05 o
 -14   5   9        5.33       24.21     26.05 o
 -13   5   9      312.83      366.81     33.26 o
 -12   5   9        1.02      -17.73     22.09 o
 -11   5   9      523.28      525.96     43.10 o
 -10   5   9      472.76      507.10     44.34 o
  -9   5   9       30.29       27.94     20.21 o
  -8   5   9       38.17       57.55     21.46 o
  -7   5   9     4001.26     3740.76     89.60 o
  -6   5   9      963.72      976.53     52.60 o
  -5   5   9      168.12      221.89     34.70 o
  -4   5   9        2.13       18.35     33.43 o
  -3   5   9     3600.61     3307.54     64.00 o
  -2   5   9      747.72      657.09     33.14 o
  -1   5   9     2875.63     2680.76     59.00 o
   0   5   9     1017.87      914.13     35.04 o
   1   5   9     2956.94     2755.58     70.35 o
   2   5   9        2.29        6.05     18.95 o
   3   5   9      286.74      314.37     25.51 o
   4   5   9     4227.48     4107.16     78.41 o
   5   5   9     2303.54     2398.03     57.88 o
   6   5   9     4183.14     4235.58     81.43 o
   7   5   9      209.83      176.60     28.48 o
   8   5   9      146.54      129.04     32.57 o
   9   5   9      232.30      236.31     30.98 o
  10   5   9        6.36      -20.09     25.92 o
  11   5   9       36.94      116.68     30.53 o
  12   5   9     1369.37     1511.42     59.91 o
  13   5   9       24.77       43.77     31.72 o
  14   5   9        0.07      -35.03     35.03 o
  15   5   9      608.99      640.69     67.46 o
  16   5   9       11.70       -3.76     53.23 o
  17   5   9      592.73      598.02     71.53 o
  18   5   9       18.72      -57.44     68.68 o
  19   5   9      124.16       72.91     75.86 o
 -21   6   9      154.21      114.55     50.32 o
 -20   6   9        3.80      -19.40     44.92 o
 -19   6   9      421.89      443.14     55.23 o
 -18   6   9        5.59       -6.29     39.60 o
 -17   6   9      160.93      136.00     43.11 o
 -16   6   9      279.14      318.85     45.61 o
 -15   6   9       72.72        7.53     35.00 o
 -14   6   9       47.20       92.78     30.73 o
 -13   6   9      103.83      109.20     55.08 o
 -12   6   9      399.39      365.49     36.99 o
 -11   6   9      128.41      133.77     29.19 o
 -10   6   9     1225.95     1286.96     50.55 o
  -9   6   9        7.29       28.03     24.07 o
  -8   6   9     1797.33     1841.43     66.43 o
  -7   6   9       26.65       44.23     27.68 o
  -6   6   9      154.83      107.46     22.98 o
  -5   6   9     2431.87     2150.18     59.74 o
  -4   6   9      158.86      160.42     36.07 o
  -3   6   9      239.31      224.95     26.82 o
  -2   6   9     1029.49     1063.14     53.18 o
  -1   6   9      459.19      521.33     38.01 o
   0   6   9     2653.85     2518.98     65.49 o
   1   6   9      210.24      183.90     27.85 o
   2   6   9      110.71      111.49     30.53 o
   3   6   9     1821.85     1656.61     57.40 o
   4   6   9        6.97       11.75     25.37 o
   5   6   9      304.76      300.70     33.98 o
   6   6   9      941.25      869.91     46.28 o
   7   6   9      592.11      636.29     42.78 o
   8   6   9      321.63      352.08     49.36 o
   9   6   9     1245.81     1296.22     57.21 o
  10   6   9      346.51      309.61     39.44 o
  11   6   9       14.17       25.53     32.32 o
  12   6   9      122.40      103.14     37.74 o
  13   6   9     1121.56     1115.57     67.54 o
  14   6   9       27.18       -3.96     47.18 o
  15   6   9      798.47      817.02     76.80 o
  16   6   9        2.65       20.22     67.86 o
  17   6   9       26.42       17.91     72.65 o
 -19   7   9      685.09      739.00     67.70 o
 -18   7   9        2.13      -18.41     44.68 o
 -17   7   9      427.24      443.27     56.07 o
 -16   7   9      574.56      577.04     58.11 o
 -15   7   9        5.18      -34.30     37.89 o
 -14   7   9      280.65      357.46     47.53 o
 -13   7   9     1165.39     1385.36     77.85 o
 -12   7   9       50.88       49.45     37.75 o
 -11   7   9     2660.41     2972.02    143.99 o
 -10   7   9     1023.28     1039.86     59.37 o
  -9   7   9        3.49      -30.92     30.92 o
  -8   7   9     1287.09     1339.35     62.48 o
  -7   7   9        1.14       15.95     31.08 o
  -6   7   9      156.96      169.97     38.14 o
  -5   7   9       44.80       16.46     46.68 o
  -4   7   9       38.56       -9.22     30.35 o
  -3   7   9       40.63        6.64     34.68 o
  -2   7   9       58.96       15.45     35.27 o
  -1   7   9      190.93      212.27     42.10 o
   0   7   9      510.04      521.51     51.34 o
   1   7   9       11.42       67.99     37.14 o
   2   7   9       11.06       37.09     32.71 o
   3   7   9       89.72       57.74     34.62 o
   4   7   9     2035.17     1998.80     79.80 o
   5   7   9       28.10       42.16     33.01 o
   6   7   9      416.75      431.54     43.39 o
   7   7   9      143.99      189.86     38.65 o
   8   7   9       20.94       64.27     36.55 o
   9   7   9       27.21       52.07     37.22 o
  10   7   9       43.38       85.54     38.07 o
  11   7   9        7.77        9.03     41.96 o
  12   7   9        5.02       16.78     43.56 o
  13   7   9        4.59      -36.58     62.46 o
  14   7   9      257.26      242.01     76.98 o
 -15   8   9       15.15       40.10     46.04 o
 -14   8   9       33.92       37.65     44.67 o
 -13   8   9       10.40      -38.67     41.96 o
 -12   8   9       37.93       78.27     42.76 o
 -11   8   9      549.77      700.74     58.68 o
 -10   8   9      587.30      769.96     58.67 o
  -9   8   9      182.67      239.00     45.96 o
  -8   8   9      454.22      463.33     49.82 o
  -7   8   9      999.80      896.55     58.79 o
  -6   8   9       84.75      113.26     40.15 o
  -5   8   9       28.85      -34.82     34.82 o
  -4   8   9      832.24      869.98     57.37 o
  -3   8   9       47.03       33.24     37.47 o
  -2   8   9     1024.38     1132.82     71.59 o
  -1   8   9      168.65      102.12     46.63 o
   0   8   9        1.06       47.38     43.11 o
   1   8   9       37.04       42.30     43.64 o
   2   8   9      458.71      497.74     57.99 o
   3   8   9       74.41      140.22     46.48 o
   4   8   9        5.09       19.83     36.50 o
   5   8   9       19.04        3.15     37.20 o
   6   8   9       22.25      -11.45     38.89 o
   7   8   9      518.27      557.65     52.80 o
   8   8   9      185.53      104.04     55.08 o
   9   8   9      125.96       74.64     62.02 o
  10   8   9       28.18       59.08     56.48 o
  11   8   9       16.30      -58.92     61.52 o
  -8   9   9       32.45       44.27     45.09 o
  -7   9   9       81.56      110.77     44.78 o
  -6   9   9        1.78       26.60     42.24 o
  -5   9   9        1.42       -8.45     41.09 o
  -4   9   9      182.93      218.13     57.75 o
  -3   9   9        8.82      -23.78     43.67 o
  -2   9   9     1186.44     1338.67     73.87 o
  -1   9   9       55.90      119.13     47.37 o
   0   9   9      486.50      642.94     69.94 o
   1   9   9       43.53      115.52     53.68 o
   2   9   9      182.98      192.24     56.30 o
   3   9   9       97.77       85.26     57.39 o
   4   9   9      357.79      345.70     76.47 o
 -27   0  10      559.50      493.64    104.80 o
 -26   0  10      447.68      400.17     85.11 o
 -25   0  10      351.13      369.25     78.82 o
 -24   0  10      115.10       36.98     63.43 o
 -23   0  10     7629.21     7580.73    242.28 o
 -22   0  10     1491.20     1336.51     98.86 o
 -21   0  10     2532.75     2660.78    105.14 o
 -20   0  10     2259.56     2037.86     90.54 o
 -19   0  10      480.49      451.96     49.42 o
 -18   0  10       23.34       12.57     31.07 o
 -17   0  10       16.18        6.77     28.64 o
 -16   0  10      912.64      787.31     45.12 o
 -15   0  10     2329.67     2346.24     58.40 o
 -14   0  10    16913.54    16750.27    252.79 o
 -13   0  10     6610.95     6418.19    111.27 o
 -12   0  10      358.28      418.07     27.13 o
 -11   0  10     2876.44     2878.10     82.03 o
 -10   0  10     6655.93     6260.68    104.16 o
  -9   0  10       24.05       10.31     11.57 o
  -8   0  10      429.92      480.51     22.70 o
  -7   0  10    17768.06    18249.24    293.40 o
  -6   0  10      454.61      475.18     17.81 o
  -5   0  10    14088.39    13668.24    219.44 o
  -4   0  10     4059.90     4205.57     85.07 o
  -3   0  10    39350.18    40646.56   1035.10 o
  -2   0  10    22194.45    24043.60    784.49 o
  -1   0  10      289.40      382.79     50.78 o
   0   0  10     7885.26     8756.87    321.22 o
   1   0  10    23604.53    26187.19    499.02 o
   2   0  10    12913.86    14029.95    251.76 o
   3   0  10        7.31        3.44      9.83 o
   4   0  10      917.24      994.37     26.14 o
   5   0  10     2011.75     2214.91     39.74 o
   6   0  10     6013.28     6736.92    121.43 o
   7   0  10     6056.39     6158.26    107.41 o
   8   0  10      180.31      220.62     24.05 o
   9   0  10     4847.12     4714.31     87.16 o
  10   0  10        5.36       25.26     18.08 o
  11   0  10    16753.82    17250.12    256.45 o
  12   0  10     7599.37     7776.23    148.72 o
  13   0  10     1819.75     1896.66     87.00 o
  14   0  10     4108.60     3954.87    134.12 o
  15   0  10     2888.89     2974.01    177.02 o
  16   0  10        1.55       -2.99     66.95 o
  17   0  10     2067.98     2142.69    160.73 o
  18   0  10     8076.40     7904.23    344.82 o
  19   0  10      922.97      862.10    123.12 o
  20   0  10      416.29      435.36    121.21 o
  21   0  10      191.91      185.04    109.59 o
  22   0  10     2964.13     2927.06    221.45 o
  23   0  10        7.67       54.73    113.66 o
 -27   1  10        2.95      -25.23     48.39 o
 -26   1  10      131.44       68.35     45.83 o
 -25   1  10      943.12      969.20     62.51 o
 -24   1  10      318.95      335.62     46.44 o
 -23   1  10       63.24       43.39     41.89 o
 -22   1  10       13.12       26.01     33.63 o
 -21   1  10     5158.57     5093.82    115.22 o
 -20   1  10      360.68      312.39     36.53 o
 -19   1  10      489.15      483.90     38.27 o
 -18   1  10      256.48      253.36     26.06 o
 -17   1  10     1806.64     1790.41     87.43 o
 -16   1  10      721.83      718.01     31.07 o
 -15   1  10     4328.84     4352.99     75.22 o
 -14   1  10     4142.72     3967.22     65.14 o
 -13   1  10     1777.08     1759.23     39.86 o
 -12   1  10    11578.41    11457.01    133.30 o
 -11   1  10     1121.17     1255.85     29.08 o
 -10   1  10     8334.19     8297.05    104.12 o
  -9   1  10      104.29      108.94     11.63 o
  -8   1  10    23719.99    23048.94    256.61 o
  -7   1  10      239.04      247.90     16.77 o
  -6   1  10     1902.36     1838.97     25.31 o
  -5   1  10      258.63      209.31      9.71 o
  -4   1  10    21705.88    22259.63    229.20 o
  -3   1  10      478.22      515.90     31.89 o
  -2   1  10    29933.99    32493.94    501.04 o
  -1   1  10    17189.53    18676.32    295.11 o
   0   1  10    17153.11    18682.95    295.82 o
   1   1  10     3114.93     3078.91     43.06 o
   2   1  10    15654.56    17199.82    177.23 o
   3   1  10    17961.68    18018.41    200.84 o
   4   1  10       79.08      104.88     10.31 o
   5   1  10     8094.97     7844.01     89.08 o
   6   1  10      196.28      257.12     22.82 o
   7   1  10     4792.21     4843.55     84.43 o
   8   1  10     2159.52     2368.44     45.39 o
   9   1  10    39198.46    39716.28    428.93 o
  10   1  10     1315.81     1412.37     35.58 o
  11   1  10      426.22      467.40     28.82 o
  12   1  10     2533.27     2603.90     50.74 o
  13   1  10     3447.58     3529.97     78.20 o
  14   1  10       57.94       21.70     26.41 o
  15   1  10     1211.33     1319.25     95.52 o
  16   1  10     1341.58     1303.96    147.32 o
  17   1  10      217.24      136.58     59.73 o
  18   1  10       29.79       38.36     44.25 o
  19   1  10      130.50      149.04     52.51 o
  20   1  10     3900.80     3792.64    140.58 o
  21   1  10        3.08       35.62     54.00 o
  22   1  10      551.00      441.24     90.86 o
  23   1  10      433.32      417.66     95.58 o
 -27   2  10      342.37      351.58    103.22 o
 -26   2  10       62.19        5.19     48.59 o
 -25   2  10      105.15      108.94     44.76 o
 -24   2  10      205.35      115.99     41.54 o
 -23   2  10     1026.88     1046.24     62.06 o
 -22   2  10      743.45      744.09     51.84 o
 -21   2  10      919.56      857.74     52.72 o
 -20   2  10      285.90      204.03     36.26 o
 -19   2  10     1319.88     1319.64     49.46 o
 -18   2  10      195.30      200.89     27.04 o
 -17   2  10      544.53      588.31     33.64 o
 -16   2  10     6856.80     6661.23    112.44 o
 -15   2  10     2871.09     2906.45     60.17 o
 -14   2  10      285.92      317.20     21.63 o
 -13   2  10     3366.05     3172.43     56.92 o
 -12   2  10     3269.45     3295.61     56.41 o
 -11   2  10      654.66      734.52     24.75 o
 -10   2  10     4627.47     4313.81     64.30 o
  -9   2  10     1549.82     1414.34     31.60 o
  -8   2  10     2560.10     2460.12     50.85 o
  -7   2  10      451.28      492.75     21.04 o
  -6   2  10    36596.77    36500.39    424.33 o
  -5   2  10      240.34      220.21     10.80 o
  -4   2  10     1173.41     1152.21     20.89 o
  -3   2  10     4881.92     4761.59     64.25 o
  -2   2  10    16452.28    16530.39    196.24 o
  -1   2  10      150.50      129.57     23.94 o
   0   2  10    16173.25    16796.36    204.43 o
   1   2  10    27373.62    28031.83    353.93 o
   2   2  10     1494.46     1439.66     59.56 o
   3   2  10    30327.15    31880.42    368.36 o
   4   2  10     5627.12     5606.03     71.01 o
   5   2  10     6792.59     6645.37    150.68 o
   6   2  10        0.08        2.28     12.15 o
   7   2  10    12024.82    12626.50    170.18 o
   8   2  10        3.27       11.79     13.12 o
   9   2  10      107.23      112.35     16.08 o
  10   2  10        7.31       30.97     14.72 o
  11   2  10     6237.34     6435.24     98.18 o
  12   2  10     3083.08     3191.25     67.86 o
  13   2  10      970.67     1031.83     44.37 o
  14   2  10     4621.40     4603.07     99.97 o
  15   2  10     5131.82     5038.29    124.35 o
  16   2  10      370.51      276.52     41.77 o
  17   2  10      127.49      137.83     46.95 o
  18   2  10     1596.31     1540.04     88.29 o
  19   2  10      144.45      118.41     55.23 o
  20   2  10      601.90      538.68     69.91 o
  21   2  10       11.62      -55.36     68.86 o
  22   2  10       65.33       46.29     75.14 o
 -26   3  10        1.18       30.70     50.20 o
 -25   3  10     1732.80     1822.51     89.33 o
 -24   3  10        0.64        4.51     45.28 o
 -23   3  10       48.93       96.73     40.36 o
 -22   3  10       13.98       40.60     35.72 o
 -21   3  10     1616.48     1679.07     67.24 o
 -20   3  10      146.22      174.48     32.36 o
 -19   3  10     6674.12     6496.73    119.35 o
 -18   3  10     1006.93      967.24     49.05 o
 -17   3  10      484.89      478.71     36.63 o
 -16   3  10      415.40      368.85     33.36 o
 -15   3  10     2635.37     2542.93     69.62 o
 -14   3  10     4452.43     4145.58     80.35 o
 -13   3  10     1970.05     1878.33     46.59 o
 -12   3  10      553.32      519.87     28.41 o
 -11   3  10       88.74       60.09     16.39 o
 -10   3  10      760.33      746.50     27.16 o
  -9   3  10      782.14      816.84     29.78 o
  -8   3  10    14331.38    13859.28    176.26 o
  -7   3  10     1694.05     1666.96     39.08 o
  -6   3  10      703.46      671.81     21.76 o
  -5   3  10     1350.48     1229.16     27.76 o
  -4   3  10     3819.04     3481.64     60.41 o
  -3   3  10      238.83      222.67     16.60 o
  -2   3  10      422.91      473.75     19.67 o
  -1   3  10     2892.17     2759.87     62.57 o
   0   3  10        9.61       20.76     12.80 o
   1   3  10     1593.78     1686.32     56.52 o
   2   3  10     3535.79     3415.59     80.11 o
   3   3  10    13740.38    13141.34    198.02 o
   4   3  10      148.92      174.16     17.56 o
   5   3  10     3454.16     3315.70     55.72 o
   6   3  10        9.54       35.32     12.18 o
   7   3  10    18661.53    18660.73    230.93 o
   8   3  10     2694.65     2753.32     53.76 o
   9   3  10     5271.31     5328.16     84.24 o
  10   3  10      749.72      713.99     32.00 o
  11   3  10      379.30      294.70     29.22 o
  12   3  10     2957.13     2959.68     75.06 o
  13   3  10     9279.26     9280.33    164.72 o
  14   3  10      770.71      826.25     45.18 o
  15   3  10      276.45      258.85     40.81 o
  16   3  10      830.53      869.88     72.44 o
  17   3  10     1899.32     1851.70     95.60 o
  18   3  10      776.71      800.52     74.65 o
  19   3  10       13.09       -5.57     48.71 o
  20   3  10      670.32      905.07     80.91 o
  21   3  10        6.57      106.75     75.51 o
 -25   4  10      260.86      277.48     57.87 o
 -24   4  10       95.28      169.38     53.60 o
 -23   4  10     1501.97     1606.79    105.16 o
 -22   4  10        7.96        8.78     43.09 o
 -21   4  10      212.56      186.50     46.45 o
 -20   4  10      639.53      593.32     47.50 o
 -19   4  10     1165.73     1095.46     55.76 o
 -18   4  10      607.44      628.90     43.75 o
 -17   4  10      975.25      996.17     48.92 o
 -16   4  10     1256.76     1263.73     51.28 o
 -15   4  10     1805.40     1629.34     56.02 o
 -14   4  10       54.06       51.52     24.08 o
 -13   4  10     2905.69     2862.86     70.18 o
 -12   4  10       36.78       -0.46     20.13 o
 -11   4  10     1034.82     1017.97     36.69 o
 -10   4  10     1840.96     1811.15     45.42 o
  -9   4  10      942.98      935.00     31.68 o
  -8   4  10       16.06      -16.93     22.19 o
  -7   4  10     4171.98     3911.53     86.48 o
  -6   4  10    23117.56    22290.04    269.38 o
  -5   4  10     6934.89     6614.06    101.59 o
  -4   4  10     3323.50     3120.21     67.28 o
  -3   4  10     1769.32     1571.65     35.74 o
  -2   4  10     2432.66     2204.90     44.57 o
  -1   4  10        4.03      -11.03     18.42 o
   0   4  10     2072.56     2092.79     93.41 o
   1   4  10    12338.67    11529.88    161.79 o
   2   4  10     2253.90     2068.56     71.38 o
   3   4  10     7685.23     7524.41    114.35 o
   4   4  10     4005.86     3763.68     68.81 o
   5   4  10     6966.35     7006.84    101.07 o
   6   4  10      660.63      615.39     26.41 o
   7   4  10      636.83      741.21     29.31 o
   8   4  10       86.60      111.86     24.16 o
   9   4  10      115.50      142.55     25.43 o
  10   4  10       12.44       -4.34     21.96 o
  11   4  10     1932.24     1923.76     65.48 o
  12   4  10     2771.06     2606.03     74.76 o
  13   4  10        6.04       37.62     28.35 o
  14   4  10     3862.28     3892.87    109.25 o
  15   4  10     2701.41     2614.73     89.98 o
  16   4  10      309.24      267.96     56.75 o
  17   4  10      109.49       47.96     50.30 o
  18   4  10     1906.70     1925.38    104.00 o
  19   4  10        0.35       38.82     56.49 o
  20   4  10     1053.20     1059.14    108.97 o
 -23   5  10      173.96      150.70     53.04 o
 -22   5  10       42.87       42.60     47.28 o
 -21   5  10     2792.81     2782.26    102.95 o
 -20   5  10        6.94       27.87     40.74 o
 -19   5  10      398.06      366.09     51.90 o
 -18   5  10      214.24      153.21     41.60 o
 -17   5  10      589.49      555.77     50.11 o
 -16   5  10        7.48       45.41     29.92 o
 -15   5  10     1524.41     1515.17     58.03 o
 -14   5  10     2710.53     2698.14     73.97 o
 -13   5  10       18.77       17.08     23.91 o
 -12   5  10     1328.48     1344.29     49.74 o
 -11   5  10      689.19      690.80     36.70 o
 -10   5  10     3459.27     3435.92     77.01 o
  -9   5  10       35.05       35.02     21.95 o
  -8   5  10     8034.14     7586.71    129.43 o
  -7   5  10        0.05       -7.96     19.31 o
  -6   5  10      765.08      730.54     30.77 o
  -5   5  10       10.76      -23.38     30.54 o
  -4   5  10    10044.55     9343.35    147.06 o
  -3   5  10      982.46      899.26     36.36 o
  -2   5  10     6469.38     6079.69    101.72 o
  -1   5  10     3624.99     3298.93     71.91 o
   0   5  10     7249.48     6728.35    109.03 o
   1   5  10       16.89      -10.50     20.51 o
   2   5  10     5537.46     5305.77     92.16 o
   3   5  10    10341.67     9796.56    147.68 o
   4   5  10       47.38       35.54     31.94 o
   5   5  10     3082.09     3161.25     77.05 o
   6   5  10       11.41        6.89     22.77 o
   7   5  10      380.87      423.24     36.11 o
   8   5  10      440.06      449.49     35.24 o
   9   5  10     5054.79     5158.15    108.60 o
  10   5  10        2.48       11.85     26.88 o
  11   5  10      438.33      453.60     39.06 o
  12   5  10      412.51      507.47     41.35 o
  13   5  10      345.52      324.91     45.68 o
  14   5  10       86.04       43.33     43.35 o
  15   5  10      241.64      176.41     73.91 o
  16   5  10      542.61      421.76     63.69 o
  17   5  10       13.73      -45.85     45.85 o
  18   5  10       57.77      -31.20     68.57 o
  19   5  10       13.34      -84.86     84.86 o
 -21   6  10      142.47      190.00     52.98 o
 -20   6  10      109.09      100.52     48.51 o
 -19   6  10      551.52      541.29     58.88 o
 -18   6  10      215.67      221.51     46.72 o
 -17   6  10      552.25      492.15     52.35 o
 -16   6  10      415.31      465.87     52.59 o
 -15   6  10        1.11      -26.03     34.43 o
 -14   6  10     2577.62     2498.10     85.98 o
 -13   6  10     1802.67     1859.13     74.54 o
 -12   6  10      630.25      541.76     45.66 o
 -11   6  10        4.06       25.11     29.48 o
 -10   6  10     1661.28     1662.69     94.67 o
  -9   6  10      212.20      239.59     33.85 o
  -8   6  10      515.30      479.47     35.97 o
  -7   6  10      283.37      295.36     29.05 o
  -6   6  10      141.53      134.18     23.37 o
  -5   6  10        5.44       12.46     22.80 o
  -4   6  10      315.64      329.25     40.08 o
  -3   6  10     3018.08     3028.95    143.76 o
  -2   6  10     1787.09     1813.94    105.42 o
  -1   6  10      639.27      639.14     48.21 o
   0   6  10      257.70      244.49     34.25 o
   1   6  10     1497.43     1528.92     75.79 o
   2   6  10     1405.35     1298.76     51.65 o
   3   6  10      146.11      139.14     29.76 o
   4   6  10      321.51      316.79     35.99 o
   5   6  10       27.64       -3.08     25.85 o
   6   6  10      104.94      134.29     31.94 o
   7   6  10     2906.85     2977.73     82.07 o
   8   6  10       54.40       73.18     31.04 o
   9   6  10      840.43      859.50     49.70 o
  10   6  10       68.46       53.60     33.39 o
  11   6  10     1499.32     1497.20     72.70 o
  12   6  10      824.19      846.56     60.83 o
  13   6  10      547.34      624.83     89.41 o
  14   6  10      143.08      149.80     55.64 o
  15   6  10      496.20      498.31     69.65 o
  16   6  10       23.24       53.83     69.48 o
  17   6  10      557.67      406.10     90.07 o
 -19   7  10      531.58      755.15    141.33 o
 -18   7  10       37.48       71.91     46.90 o
 -17   7  10      129.51      170.11     48.64 o
 -16   7  10       67.96       79.24     44.01 o
 -15   7  10      891.14      840.29     61.66 o
 -14   7  10      384.29      396.97     84.73 o
 -13   7  10      131.87      195.37     77.27 o
 -12   7  10     1715.17     1826.39     76.87 o
 -11   7  10      752.76      850.08     60.23 o
 -10   7  10     1230.66     1373.59     65.68 o
  -9   7  10       60.47       54.49     33.82 o
  -8   7  10     1376.71     1458.23     64.39 o
  -7   7  10      353.72      416.34     49.55 o
  -6   7  10      162.33      121.02     33.43 o
  -5   7  10       48.78       27.43     32.91 o
  -4   7  10      711.25      756.89     49.13 o
  -3   7  10        4.42        9.89     35.60 o
  -2   7  10      700.60      806.35     56.53 o
  -1   7  10      497.76      617.62     82.72 o
   0   7  10      429.26      503.39     58.86 o
   1   7  10      594.46      637.26     58.81 o
   2   7  10      459.72      444.72     41.09 o
   3   7  10      964.41     1024.31     53.64 o
   4   7  10      397.92      381.03     40.75 o
   5   7  10      457.74      404.40     42.03 o
   6   7  10       63.07       43.49     35.22 o
   7   7  10     1333.61     1364.20     69.28 o
   8   7  10       80.96      118.43     37.94 o
   9   7  10     3541.66     3703.50    115.71 o
  10   7  10      364.94      467.88     54.68 o
  11   7  10      211.36      194.75     49.51 o
  12   7  10      337.59      392.95     63.39 o
  13   7  10      486.07      511.25     81.74 o
  14   7  10        7.44       17.79     67.66 o
 -15   8  10      555.45      556.54     86.11 o
 -14   8  10      239.68      253.78     51.10 o
 -13   8  10      505.90      615.88     77.14 o
 -12   8  10      504.48      656.61    103.18 o
 -11   8  10      109.45      200.78     46.56 o
 -10   8  10      921.98     1008.89     63.56 o
  -9   8  10      209.76      172.80     43.90 o
  -8   8  10      190.30      228.80     44.58 o
  -7   8  10       31.41        2.73     35.96 o
  -6   8  10     2644.59     2796.06     92.87 o
  -5   8  10       88.35      118.53     36.20 o
  -4   8  10      597.02      699.88     53.98 o
  -3   8  10      959.38      985.44     70.05 o
  -2   8  10      738.32      788.52     64.12 o
  -1   8  10       23.72       25.89     43.99 o
   0   8  10      847.11      931.57    115.88 o
   1   8  10     1155.29     1317.26    132.29 o
   2   8  10       47.42      107.04     42.25 o
   3   8  10      889.70      865.73     66.39 o
   4   8  10      137.31      142.95     40.23 o
   5   8  10      274.97      323.80     52.69 o
   6   8  10        0.03       12.70     44.07 o
   7   8  10      574.27      608.51     67.11 o
   8   8  10       30.64       54.06     54.03 o
   9   8  10       30.68       32.63     53.72 o
  10   8  10        0.88      -16.56     52.97 o
  -7   9  10        4.41       46.66     45.39 o
  -6   9  10       41.65      -10.34     48.01 o
  -5   9  10      202.30      178.36     46.96 o
  -4   9  10      571.83      605.30     51.86 o
  -3   9  10        0.69      -43.47     43.47 o
  -2   9  10       28.91      -39.94     50.94 o
  -1   9  10      134.76      116.20     56.31 o
   0   9  10       83.16       74.89     67.57 o
   1   9  10      383.05      458.19     81.56 o
   2   9  10      273.71      249.13    109.11 o
   3   9  10      176.69      281.88     76.53 o
 -27   1  11       30.79       78.68     57.76 o
 -26   1  11       44.09       40.38     49.04 o
 -25   1  11      197.48      177.01     45.43 o
 -24   1  11      184.60      205.06     43.85 o
 -23   1  11      341.21      349.88     44.83 o
 -22   1  11      473.79      400.58     44.25 o
 -21   1  11     1763.78     1800.71     67.51 o
 -20   1  11        4.01      -20.71     27.92 o
 -19   1  11        2.18      -24.82     24.82 o
 -18   1  11       59.64       29.32     21.80 o
 -17   1  11     2409.57     2362.40     58.79 o
 -16   1  11       14.08       36.50     19.46 o
 -15   1  11       73.58       99.65     20.03 o
 -14   1  11      620.13      657.64     28.20 o
 -13   1  11     3771.56     3986.20     62.80 o
 -12   1  11        1.13       28.31     13.14 o
 -11   1  11     2218.73     2364.34     43.31 o
 -10   1  11      100.48      110.22     13.15 o
  -9   1  11     1572.37     1634.74     32.15 o
  -8   1  11     4179.31     4276.97     59.32 o
  -7   1  11     1530.05     1748.06     26.90 o
  -6   1  11     4868.10     4934.23     60.26 o
  -5   1  11      123.02      155.27      9.08 o
  -4   1  11      796.66      722.04     15.81 o
  -3   1  11      262.74      274.12     11.32 o
  -2   1  11      847.70      972.00     44.65 o
  -1   1  11     1671.58     2163.83     57.77 o
   0   1  11     1965.75     2334.81     51.41 o
   1   1  11     3537.13     3842.33     57.62 o
   2   1  11    12075.71    13114.50    171.87 o
   3   1  11        4.22       29.71     14.00 o
   4   1  11       30.68       42.01      8.48 o
   5   1  11     1124.02     1247.83     30.18 o
   6   1  11        0.01       14.10      9.49 o
   7   1  11       10.61       57.46     14.84 o
   8   1  11     2080.81     2324.95     50.36 o
   9   1  11      295.56      278.41     25.33 o
  10   1  11      927.42     1006.78     30.33 o
  11   1  11     5352.73     5293.61     77.58 o
  12   1  11      101.36      151.95     21.91 o
  13   1  11       13.08       17.44     31.91 o
  14   1  11      491.08      455.45     48.00 o
  15   1  11       23.23       63.78     47.93 o
  16   1  11        1.47       -8.41     47.04 o
  17   1  11      210.93      244.55     88.03 o
  18   1  11        0.38      -27.39     80.16 o
  19   1  11      160.56      209.72     55.28 o
  20   1  11      128.65      222.48     82.25 o
  21   1  11      218.92      241.42     98.88 o
  22   1  11        8.53      -10.46     99.11 o
 -27   2  11      217.07      123.58     63.37 o
 -26   2  11      324.54      299.69     56.84 o
 -25   2  11       64.63       25.04     45.61 o
 -24   2  11       93.02       78.33     44.25 o
 -23   2  11      370.47      370.33     46.78 o
 -22   2  11      181.35      191.18     39.36 o
 -21   2  11      243.18      231.38     37.56 o
 -20   2  11       10.14       33.50     34.17 o
 -19   2  11      974.80      991.13     43.61 o
 -18   2  11      800.87      853.24     40.02 o
 -17   2  11      230.01      193.50     26.07 o
 -16   2  11        9.10       20.44     22.15 o
 -15   2  11     1733.41     1784.61     47.59 o
 -14   2  11      142.18      130.88     18.30 o
 -13   2  11      985.33      973.33     30.70 o
 -12   2  11     1797.69     1768.38     42.30 o
 -11   2  11      330.56      317.19     20.05 o
 -10   2  11      817.50      812.49     26.49 o
  -9   2  11     5720.23     5848.64    104.98 o
  -8   2  11     3070.31     2898.44     75.51 o
  -7   2  11      453.43      509.77     19.37 o
  -6   2  11      148.95      174.38     12.09 o
  -5   2  11     2739.53     2666.17     40.46 o
  -4   2  11     4658.38     4618.02     66.88 o
  -3   2  11     8591.95     9295.91    115.42 o
  -2   2  11    14320.57    14665.74    175.33 o
  -1   2  11     1026.42      928.51     50.08 o
   0   2  11     1132.76     1096.59     24.87 o
   1   2  11     2315.01     2427.56     49.95 o
   2   2  11        1.74       -9.85      9.85 o
   3   2  11      230.96      270.93     21.92 o
   4   2  11      214.82      242.93     15.03 o
   5   2  11      102.60      124.76     12.07 o
   6   2  11     7392.55     7772.46    103.22 o
   7   2  11     2596.11     2630.46     53.29 o
   8   2  11       58.24       55.66     14.20 o
   9   2  11       35.64       28.74     20.03 o
  10   2  11       22.68       31.06     15.34 o
  11   2  11       83.05       78.29     22.44 o
  12   2  11      204.02      274.72     29.43 o
  13   2  11      272.36      309.89     37.70 o
  14   2  11       61.98       84.17     33.31 o
  15   2  11      282.55      236.20     39.33 o
  16   2  11       10.30       15.30     34.06 o
  17   2  11     1228.50     1271.77     81.34 o
  18   2  11      333.90      306.49     57.13 o
  19   2  11        1.25      -15.24     58.66 o
  20   2  11        1.55       27.88     51.07 o
  21   2  11        0.01      -15.08    126.60 o
  22   2  11        1.38        7.99     74.28 o
 -26   3  11        0.83       -2.36     54.67 o
 -25   3  11       76.35      106.76     49.49 o
 -24   3  11      124.87      185.10     49.99 o
 -23   3  11       35.27       49.18     42.75 o
 -22   3  11       44.63       32.98     40.21 o
 -21   3  11      387.15      397.82     43.92 o
 -20   3  11      113.06      123.95     31.55 o
 -19   3  11      392.47      379.45     35.66 o
 -18   3  11      185.72      191.66     30.38 o
 -17   3  11       21.39        8.15     23.25 o
 -16   3  11     1357.64     1486.54     49.47 o
 -15   3  11      114.67       92.86     23.38 o
 -14   3  11     3376.87     3391.07     71.14 o
 -13   3  11        4.08       13.55     15.85 o
 -12   3  11     1150.02     1084.93     32.72 o
 -11   3  11       14.19       11.89     14.12 o
 -10   3  11     2974.09     3048.68     53.22 o
  -9   3  11      155.08      201.32     18.01 o
  -8   3  11     3033.52     3082.03     63.80 o
  -7   3  11     1699.57     1677.55     36.97 o
  -6   3  11     2539.24     2542.78     47.16 o
  -5   3  11      785.94      791.78     26.87 o
  -4   3  11       48.37       50.44     10.95 o
  -3   3  11      690.09      643.80     18.37 o
  -2   3  11       27.84       29.09     10.39 o
  -1   3  11       48.27      153.31     28.70 o
   0   3  11     3979.85     4067.34     59.64 o
   1   3  11      475.58      492.39     18.67 o
   2   3  11        1.97       -6.80     10.06 o
   3   3  11      389.57      401.70     19.78 o
   4   3  11     2928.98     2984.35     50.98 o
   5   3  11       48.82       56.67     11.97 o
   6   3  11      514.48      559.71     24.62 o
   7   3  11      566.90      616.94     23.61 o
   8   3  11      319.19      370.93     21.01 o
   9   3  11      163.88      133.02     23.78 o
  10   3  11      994.01      974.82     41.59 o
  11   3  11      765.53      758.02     39.57 o
  12   3  11      380.46      455.07     35.59 o
  13   3  11      497.03      475.42     44.96 o
  14   3  11      114.26      118.26     35.90 o
  15   3  11      519.79      452.10     65.55 o
  16   3  11      326.08      319.90     55.63 o
  17   3  11      147.98      135.27     52.34 o
  18   3  11        1.35      -47.04     47.04 o
  19   3  11      127.96      135.02     57.10 o
  20   3  11       25.50       88.81     55.25 o
  21   3  11       19.32      -69.61     69.61 o
 -25   4  11      547.78      476.21     63.62 o
 -24   4  11        7.07       -6.71     46.13 o
 -23   4  11        9.26       19.21     45.97 o
 -22   4  11      235.13      321.53     52.93 o
 -21   4  11       81.85       59.66     37.47 o
 -20   4  11      188.41      174.83     39.48 o
 -19   4  11      101.62       41.49     38.28 o
 -18   4  11        7.42        6.73     28.70 o
 -17   4  11     1330.27     1310.02     63.70 o
 -16   4  11      887.13      870.77     52.13 o
 -15   4  11      298.86      247.90     37.73 o
 -14   4  11      394.37      355.80     42.28 o
 -13   4  11      849.27      857.16     38.86 o
 -12   4  11     2332.84     2228.09     59.12 o
 -11   4  11       28.21        8.21     22.10 o
 -10   4  11      870.14      809.60     30.21 o
  -9   4  11      199.20      192.12     20.21 o
  -8   4  11        2.78      -14.73     14.73 o
  -7   4  11      507.07      508.50     25.36 o
  -6   4  11     1927.83     1874.48     51.28 o
  -5   4  11        2.97       11.70     13.69 o
  -4   4  11      542.21      494.00     20.08 o
  -3   4  11      378.39      337.87     19.98 o
  -2   4  11        0.07       10.42     18.13 o
  -1   4  11     2779.25     2633.56     60.91 o
   0   4  11       45.24        8.33     12.94 o
   1   4  11      305.60      314.06     24.25 o
   2   4  11       52.70       55.50     15.29 o
   3   4  11     3393.95     2926.70     63.54 o
   4   4  11       32.83       52.60     17.73 o
   5   4  11      393.62      385.95     22.79 o
   6   4  11      504.90      491.07     31.16 o
   7   4  11     5127.14     4812.26     95.95 o
   8   4  11     2250.91     2224.57     61.46 o
   9   4  11      212.14      209.22     34.88 o
  10   4  11       27.11      -15.26     23.17 o
  11   4  11      116.04       93.11     28.16 o
  12   4  11      111.59      106.66     46.94 o
  13   4  11        0.24      -22.17     33.03 o
  14   4  11      483.35      512.89     49.35 o
  15   4  11     1475.59     1425.08     71.68 o
  16   4  11      197.75      275.47     57.96 o
  17   4  11       81.92       76.07     51.62 o
  18   4  11       31.15      125.40     57.23 o
  19   4  11       38.09      -18.75     72.87 o
  20   4  11       62.64       86.11    103.36 o
 -23   5  11      104.61       56.50     49.56 o
 -22   5  11        1.33       22.80     46.22 o
 -21   5  11      175.56      195.00     71.40 o
 -20   5  11      290.09      295.59     49.18 o
 -19   5  11       18.01       -1.23     41.37 o
 -18   5  11       24.62       58.29     40.08 o
 -17   5  11     1069.22     1200.90     77.83 o
 -16   5  11     2539.70     2564.02     87.02 o
 -15   5  11      409.34      444.22     44.59 o
 -14   5  11     1036.88     1080.39     55.00 o
 -13   5  11      332.08      305.86     31.46 o
 -12   5  11      856.00      834.34     40.65 o
 -11   5  11      426.82      386.32     32.15 o
 -10   5  11       26.10       49.98     22.18 o
  -9   5  11     1495.90     1509.29     49.49 o
  -8   5  11     2551.07     2604.74     67.20 o
  -7   5  11       10.74       19.04     19.43 o
  -6   5  11       37.65        9.69     16.97 o
  -5   5  11      409.38      414.86     31.41 o
  -4   5  11      464.73      481.31     27.40 o
  -3   5  11      836.45      846.09     38.02 o
  -2   5  11      240.72      223.51     23.02 o
  -1   5  11     1344.09     1231.35     41.90 o
   0   5  11     1682.94     1678.61     46.68 o
   1   5  11     1547.87     1439.65     49.71 o
   2   5  11      345.39      382.30     31.16 o
   3   5  11      912.15      999.45     42.08 o
   4   5  11        9.50        1.90     22.66 o
   5   5  11      403.91      401.91     31.86 o
   6   5  11        0.30       25.29     23.38 o
   7   5  11      392.22      457.48     35.41 o
   8   5  11      378.30      445.02     36.46 o
   9   5  11      106.20      150.88     30.89 o
  10   5  11      218.14      238.06     33.86 o
  11   5  11     1430.09     1446.35     68.24 o
  12   5  11      918.27      794.70     55.74 o
  13   5  11      145.14       69.37     39.48 o
  14   5  11      441.66      471.26     50.99 o
  15   5  11        1.11      -23.05     44.06 o
  16   5  11        8.24      -40.87     46.80 o
  17   5  11        0.26      -30.71     49.88 o
  18   5  11      143.20       90.76     74.39 o
 -21   6  11       27.86       63.51     49.38 o
 -20   6  11      225.28      238.51     53.16 o
 -19   6  11        2.47       37.91     44.59 o
 -18   6  11      392.66      475.07     53.35 o
 -17   6  11      416.61      453.80     51.61 o
 -16   6  11      203.03      197.47     63.48 o
 -15   6  11       47.79       85.59     38.24 o
 -14   6  11      337.84      415.41     45.84 o
 -13   6  11        5.52       43.13     32.73 o
 -12   6  11      111.70      152.18     35.71 o
 -11   6  11       61.33       82.51     50.20 o
 -10   6  11      601.56      514.92     57.71 o
  -9   6  11       68.51       88.46     30.30 o
  -8   6  11     2477.38     2481.18     76.28 o
  -7   6  11      285.60      267.34     34.84 o
  -6   6  11      642.64      651.14     37.90 o
  -5   6  11      587.43      602.71     36.74 o
  -4   6  11     1051.31     1020.57     56.16 o
  -3   6  11     1076.43      958.08     54.72 o
  -2   6  11     1478.93     1562.44     67.56 o
  -1   6  11      174.72      125.77     31.80 o
   0   6  11     2135.03     2002.80     92.93 o
   1   6  11      296.05      290.98     32.80 o
   2   6  11      596.01      600.55     39.48 o
   3   6  11      125.59      113.24     29.45 o
   4   6  11      381.61      448.69     52.64 o
   5   6  11       30.92      -22.80     26.33 o
   6   6  11      334.32      373.72     41.87 o
   7   6  11      145.15      166.03     33.46 o
   8   6  11      129.59      112.16     34.30 o
   9   6  11       26.67       44.47     37.83 o
  10   6  11       58.43       -8.42     38.13 o
  11   6  11        6.94       24.63     43.27 o
  12   6  11       41.51      113.67     43.29 o
  13   6  11        2.11       20.06     40.92 o
  14   6  11      404.80      277.33     62.09 o
  15   6  11       92.77      134.38     96.57 o
  16   6  11       37.18       63.34     71.27 o
 -18   7  11        1.81        9.56     45.87 o
 -17   7  11       38.97       53.95     45.17 o
 -16   7  11      376.61      475.39     56.47 o
 -15   7  11       50.63       51.90     41.16 o
 -14   7  11      648.31      800.40     59.20 o
 -13   7  11       10.96       71.94     39.78 o
 -12   7  11       30.24       39.49     36.96 o
 -11   7  11        4.07       58.92     36.39 o
 -10   7  11      400.72      442.35     53.95 o
  -9   7  11        7.34       12.45     32.16 o
  -8   7  11       13.78       15.23     32.38 o
  -7   7  11      702.94      770.44     50.70 o
  -6   7  11      378.39      366.92     37.05 o
  -5   7  11        2.48       11.88     27.75 o
  -4   7  11      710.35      650.83     47.19 o
  -3   7  11       31.52        1.08     34.55 o
  -2   7  11      183.00      173.09     40.60 o
  -1   7  11      412.99      434.54     65.92 o
   0   7  11      364.06      331.87     41.29 o
   1   7  11     1618.44     1693.37     65.20 o
   2   7  11      651.10      725.74     46.82 o
   3   7  11      123.62      149.56     34.83 o
   4   7  11      492.86      541.63     44.29 o
   5   7  11      929.00      913.12     52.46 o
   6   7  11      317.22      272.57     59.44 o
   7   7  11      242.52      229.50     47.67 o
   8   7  11      358.06      389.79     54.04 o
   9   7  11      121.51       86.97     44.60 o
  10   7  11        3.56       55.00     43.71 o
  11   7  11        0.72      -35.19     43.89 o
  12   7  11      295.28      312.39     55.02 o
  13   7  11       46.09      118.95     68.20 o
 -14   8  11       34.14       69.88     46.16 o
 -13   8  11      227.13       86.86     45.82 o
 -12   8  11       73.92       61.63     53.99 o
 -11   8  11        2.20       32.62     40.60 o
 -10   8  11      312.99      389.83     50.28 o
  -9   8  11       19.80       62.33     38.82 o
  -8   8  11      531.90      563.02     52.89 o
  -7   8  11      172.71      161.32     41.40 o
  -6   8  11       25.25       72.04     37.82 o
  -5   8  11      375.70      371.53     42.01 o
  -4   8  11        0.64      -34.62     34.62 o
  -3   8  11      246.31      223.27     44.45 o
  -2   8  11      879.19     1020.25     69.69 o
  -1   8  11     1091.12     1145.20     71.98 o
   0   8  11      546.92      606.86     55.57 o
   1   8  11      232.54      246.13     55.01 o
   2   8  11      271.75      389.70     59.64 o
   3   8  11      217.59      285.82     51.03 o
   4   8  11      317.62      299.15     52.41 o
   5   8  11       54.90       -7.54     62.98 o
   6   8  11      382.61      459.20     58.35 o
   7   8  11       47.64      153.06     49.49 o
   8   8  11      165.58      232.01     53.89 o
   9   8  11      259.95      150.49     59.21 o
  -6   9  11       51.18        3.91     48.99 o
  -5   9  11       19.24      -16.01     48.90 o
  -4   9  11       22.30      -11.23     41.81 o
  -3   9  11      314.88      352.97     62.48 o
  -2   9  11        1.02      -48.71     48.71 o
  -1   9  11        0.17       13.33     52.62 o
   0   9  11       38.96       27.57     57.15 o
   1   9  11      373.19      355.64     67.37 o
 -27   0  12      725.82      562.92    128.87 o
 -26   0  12      429.42      420.03    117.61 o
 -25   0  12       86.86       91.03     95.10 o
 -24   0  12     2771.08     2707.58    143.28 o
 -23   0  12       56.90       40.55     90.25 o
 -22   0  12     6847.91     6471.10    226.19 o
 -21   0  12       73.50       75.25     51.34 o
 -20   0  12     3112.67     3129.98    132.30 o
 -19   0  12      378.00      354.94     55.76 o
 -18   0  12     2357.77     2362.03    136.12 o
 -17   0  12     3236.34     3008.35     96.19 o
 -16   0  12     2727.97     2498.28     69.30 o
 -15   0  12     1265.38     1234.96     47.29 o
 -14   0  12     1296.23     1260.08     47.15 o
 -13   0  12    11071.51    10955.66    219.28 o
 -12   0  12     7932.26     7609.46    142.21 o
 -11   0  12     1279.87     1410.97     45.95 o
 -10   0  12     5024.31     4905.74     96.83 o
  -9   0  12     4948.79     4675.02    199.14 o
  -8   0  12       78.48       79.71     29.31 o
  -7   0  12       77.01      104.66     26.34 o
  -6   0  12     8199.71     8078.90    137.44 o
  -5   0  12    15000.80    15377.01    279.72 o
  -4   0  12     1896.42     2375.80     89.31 o
  -3   0  12   103243.64   111103.15   3453.93 o
  -2   0  12    11186.95    11230.24    404.58 o
  -1   0  12     6029.53     6673.23    266.13 o
   0   0  12    12578.23    13294.87    316.01 o
   1   0  12    50004.35    52912.88    922.07 o
   2   0  12      134.04      187.66     30.79 o
   3   0  12     8306.22     8202.26    214.31 o
   4   0  12     3909.07     4079.99    157.74 o
   5   0  12      508.33      756.75     31.95 o
   6   0  12      999.97      981.48     26.56 o
   7   0  12     1916.02     1820.04     43.48 o
   8   0  12    18317.67    19079.32    436.11 o
   9   0  12      739.78      795.70     32.32 o
  10   0  12      226.68      217.03     22.64 o
  11   0  12      442.80      512.67     87.70 o
  12   0  12     7079.96     6651.33    187.78 o
  13   0  12     1434.88     1257.59    112.82 o
  14   0  12     2320.88     2314.92    157.02 o
  15   0  12     1757.11     1705.17    140.25 o
  16   0  12      764.60      771.08    105.28 o
  17   0  12     1688.35     1730.68    147.20 o
  18   0  12     3028.81     2860.23    199.90 o
  19   0  12     2235.74     2242.45    185.88 o
  20   0  12      698.13      847.85    133.18 o
  21   0  12     3797.39     3585.68    238.10 o
  22   0  12      185.83      156.18    120.61 o
 -27   1  12      131.45      113.84     61.49 o
 -26   1  12      404.08      326.89     66.31 o
 -25   1  12      836.70      729.08     73.39 o
 -24   1  12     1336.03     1358.09     74.80 o
 -23   1  12        2.91       22.09     36.15 o
 -22   1  12     3629.99     3877.91    100.73 o
 -21   1  12       78.31       71.02     33.40 o
 -20   1  12      539.67      535.32     49.15 o
 -19   1  12      404.15      414.48     37.31 o
 -18   1  12     1869.60     1811.61     53.19 o
 -17   1  12      738.67      724.25     35.17 o
 -16   1  12       31.31       12.87     23.48 o
 -15   1  12     4004.94     4173.83     73.48 o
 -14   1  12     5339.75     5240.94     84.07 o
 -13   1  12     3510.68     3375.84     58.88 o
 -12   1  12     6287.96     6254.04     85.99 o
 -11   1  12    33360.05    32461.29    360.75 o
 -10   1  12      500.33      585.59     20.74 o
  -9   1  12     2930.28     2688.95     47.67 o
  -8   1  12       15.57       24.37      8.63 o
  -7   1  12     2502.39     2309.38     38.44 o
  -6   1  12        3.20       -0.43      6.95 o
  -5   1  12    30811.92    31392.96    305.68 o
  -4   1  12      953.92      922.53     22.26 o
  -3   1  12     1989.36     2064.30     52.55 o
  -2   1  12     1912.16     1907.92     47.32 o
  -1   1  12    20846.54    22673.12    357.31 o
   0   1  12     9697.90    10389.16    174.56 o
   1   1  12     3072.41     3505.63     54.12 o
   2   1  12     6651.71     7261.44    101.60 o
   3   1  12     2291.56     2203.28     45.06 o
   4   1  12     3699.92     3833.96     49.58 o
   5   1  12      346.31      413.65     17.84 o
   6   1  12    32383.21    33847.49    395.69 o
   7   1  12     1526.48     1678.05     39.47 o
   8   1  12     4658.26     4679.55     70.71 o
   9   1  12      677.37      730.01     34.57 o
  10   1  12    11865.96    12063.06    187.23 o
  11   1  12      141.66      233.42     35.34 o
  12   1  12     2677.96     2663.60     75.83 o
  13   1  12      637.35      601.25     82.21 o
  14   1  12        4.00       -4.84     35.63 o
  15   1  12      555.18      466.90    114.44 o
  16   1  12      204.20      251.59     60.66 o
  17   1  12      578.13      590.59     74.56 o
  18   1  12       32.48       22.77     70.23 o
  19   1  12     1196.88     1251.59     96.43 o
  20   1  12      454.33      497.54     68.39 o
  21   1  12     1006.91     1133.18     90.24 o
 -27   2  12     1065.95     1147.57    134.11 o
 -26   2  12     1448.33     1338.90     93.71 o
 -25   2  12       52.88      -18.61     52.46 o
 -24   2  12       29.68       65.61     43.61 o
 -23   2  12      263.18      325.01     49.76 o
 -22   2  12      678.72      667.17     56.61 o
 -21   2  12      120.82       65.28     32.77 o
 -20   2  12     5537.42     5576.55    118.73 o
 -19   2  12     1391.45     1383.29     78.97 o
 -18   2  12     1314.75     1398.46     49.03 o
 -17   2  12     1412.98     1371.83     46.96 o
 -16   2  12     6538.89     6445.55    109.56 o
 -15   2  12      459.67      471.09     29.49 o
 -14   2  12     4674.58     4554.69     77.79 o
 -13   2  12     1775.14     1738.87     56.81 o
 -12   2  12      342.45      323.48     22.09 o
 -11   2  12       26.74        5.86     13.38 o
 -10   2  12      653.63      638.03     24.14 o
  -9   2  12    15605.94    15278.70    264.65 o
  -8   2  12        0.08        6.81      9.72 o
  -7   2  12     1048.08      950.93     23.69 o
  -6   2  12     3703.30     3963.96     59.51 o
  -5   2  12    30850.04    30767.21    359.74 o
  -4   2  12      320.78      313.28     25.74 o
  -3   2  12     9739.03     9581.17    139.89 o
  -2   2  12     7131.58     7485.98    101.97 o
  -1   2  12       62.78       37.39     12.29 o
   0   2  12     9961.40    10152.41    174.07 o
   1   2  12     5514.79     5733.62     90.35 o
   2   2  12       27.12       23.24      8.45 o
   3   2  12     3580.19     3929.32     62.72 o
   4   2  12    17296.64    17598.84    209.87 o
   5   2  12      106.95      121.19     14.21 o
   6   2  12       45.51       38.43     14.87 o
   7   2  12      252.00      283.51     21.57 o
   8   2  12    11156.03    11155.13    217.08 o
   9   2  12       12.30       -5.24     18.39 o
  10   2  12     1078.54     1183.68     45.65 o
  11   2  12      496.64      504.44     39.27 o
  12   2  12     8052.16     8056.96    165.64 o
  13   2  12     1145.80     1211.20     58.60 o
  14   2  12     3957.05     4160.93    110.44 o
  15   2  12      485.07      675.97     65.66 o
  16   2  12      846.35      773.46     55.88 o
  17   2  12      515.40      424.26     61.17 o
  18   2  12     1490.89     1318.71     87.16 o
  19   2  12      187.08      178.79     56.93 o
  20   2  12      556.63      407.13     67.88 o
  21   2  12      366.61      529.19     73.49 o
 -26   3  12      176.30      162.88     61.44 o
 -25   3  12      114.17      181.72     58.55 o
 -24   3  12      978.28      897.94     68.28 o
 -23   3  12      603.17      535.99     57.68 o
 -22   3  12      914.40      896.35     62.96 o
 -21   3  12      872.97      857.78     59.73 o
 -20   3  12       71.86       26.99     31.82 o
 -19   3  12      477.53      574.83     39.42 o
 -18   3  12     4676.08     4589.57     93.81 o
 -17   3  12     4221.54     4304.37     88.05 o
 -16   3  12      228.99      237.42     27.53 o
 -15   3  12      661.78      701.54     38.41 o
 -14   3  12     9145.57     9066.45    139.91 o
 -13   3  12     2424.35     2312.86     55.29 o
 -12   3  12      649.22      683.85     31.68 o
 -11   3  12     8045.58     8004.10    114.18 o
 -10   3  12     4993.51     4865.44     77.37 o
  -9   3  12    11995.85    11708.75    153.16 o
  -8   3  12     1364.64     1222.68     38.08 o
  -7   3  12    23394.55    22774.75    299.42 o
  -6   3  12      849.66      859.52     24.42 o
  -5   3  12     4053.30     3546.34     60.24 o
  -4   3  12     2965.44     2750.13     44.84 o
  -3   3  12     1238.24     1187.81     28.02 o
  -2   3  12     4366.25     4367.75     89.16 o
  -1   3  12     1066.86      865.27     28.75 o
   0   3  12       18.81       27.04     12.71 o
   1   3  12      470.87      557.76     34.60 o
   2   3  12     4947.90     4866.80     93.23 o
   3   3  12    12216.91    11925.82    182.68 o
   4   3  12     3214.54     3203.45     55.67 o
   5   3  12     1977.46     2045.99     39.66 o
   6   3  12    19037.17    19521.07    241.41 o
   7   3  12      303.90      302.72     28.06 o
   8   3  12      346.90      330.53     24.84 o
   9   3  12      641.23      650.25     34.71 o
  10   3  12     2349.82     2292.73     63.14 o
  11   3  12     1180.79     1097.56     56.65 o
  12   3  12     7431.49     7081.15    153.27 o
  13   3  12     1796.27     1965.55    136.74 o
  14   3  12      232.73      219.98     39.58 o
  15   3  12        7.73      -18.85     34.44 o
  16   3  12     1028.63     1069.17    106.63 o
  17   3  12     2635.46     2484.78    110.25 o
  18   3  12       15.69       40.00     51.75 o
  19   3  12      411.62      401.80     65.13 o
  20   3  12        3.87        9.48     51.64 o
 -25   4  12      249.38      273.20     69.32 o
 -24   4  12       12.79       59.00     55.60 o
 -23   4  12      515.51      478.77     68.42 o
 -22   4  12     1080.76     1122.08     70.38 o
 -21   4  12      323.08      299.49     44.64 o
 -20   4  12     4950.71     4930.59    117.05 o
 -19   4  12       23.78       72.93     33.86 o
 -18   4  12        1.84      -18.40     29.20 o
 -17   4  12     4914.00     4822.46    109.09 o
 -16   4  12     6187.45     6030.31    110.29 o
 -15   4  12      522.44      526.00     36.10 o
 -14   4  12        7.35      -21.15     21.15 o
 -13   4  12      588.26      593.59     38.14 o
 -12   4  12      223.36      192.16     24.73 o
 -11   4  12        0.73      -17.87     17.87 o
 -10   4  12       25.39       22.99     17.88 o
  -9   4  12     5372.28     5344.86     84.92 o
  -8   4  12      328.59      353.99     29.26 o
  -7   4  12     5885.99     5802.10    115.66 o
  -6   4  12        6.27       -1.07     21.64 o
  -5   4  12    10858.35     9875.57    327.04 o
  -4   4  12      775.78      669.55     54.87 o
  -3   4  12    13645.05    13045.50    197.16 o
  -2   4  12     1965.41     1790.07     61.09 o
  -1   4  12        3.19      -14.33     14.33 o
   0   4  12     5844.56     5728.92     90.98 o
   1   4  12     6691.38     6302.61     98.06 o
   2   4  12       79.86       64.37     17.97 o
   3   4  12     1204.61     1149.71     41.60 o
   4   4  12     6986.90     6692.54    118.87 o
   5   4  12       58.30       40.28     20.79 o
   6   4  12        7.48       10.82     20.10 o
   7   4  12       96.80       94.90     23.97 o
   8   4  12       68.20      113.62     25.06 o
   9   4  12       17.74       16.15     23.17 o
  10   4  12      143.36      169.39     34.52 o
  11   4  12       25.96      -17.97     30.49 o
  12   4  12     1481.40     1555.50     67.36 o
  13   4  12      185.08      261.87     41.01 o
  14   4  12     2617.37     2586.59     91.43 o
  15   4  12     1773.16     1673.01     77.02 o
  16   4  12      607.08      696.97     69.85 o
  17   4  12      409.04      408.70     66.06 o
  18   4  12      376.83      602.45    138.81 o
  19   4  12       46.62       67.00     57.42 o
 -23   5  12        0.70      -52.92     52.92 o
 -22   5  12      761.99      674.36     79.31 o
 -21   5  12      401.31      359.24     50.53 o
 -20   5  12      141.22      220.49     47.82 o
 -19   5  12      167.24      234.41     46.63 o
 -18   5  12     2202.54     2162.19     84.20 o
 -17   5  12        5.55       17.05     35.72 o
 -16   5  12      321.99      415.69     44.98 o
 -15   5  12      968.87      987.33     55.17 o
 -14   5  12     1985.29     1984.92     71.98 o
 -13   5  12      477.19      463.73     40.77 o
 -12   5  12      165.30      204.80     32.23 o
 -11   5  12     6535.81     6588.55    136.80 o
 -10   5  12       41.15       19.69     25.28 o
  -9   5  12      308.97      379.41     38.37 o
  -8   5  12      801.83      775.99     53.80 o
  -7   5  12     1690.12     1574.13     50.72 o
  -6   5  12     1092.57      963.34     40.04 o
  -5   5  12     4795.15     4424.07     89.75 o
  -4   5  12     3761.79     3537.44     77.17 o
  -3   5  12       99.56      102.65     48.89 o
  -2   5  12      398.55      342.69     29.87 o
  -1   5  12      378.61      380.25     30.07 o
   0   5  12     1278.58     1262.23     46.67 o
   1   5  12     1821.36     1619.01     52.54 o
   2   5  12     1155.85     1173.98     45.83 o
   3   5  12      995.64      976.53     44.62 o
   4   5  12     1043.26     1116.55     68.12 o
   5   5  12       66.59       50.35     24.73 o
   6   5  12     5921.45     6008.44    117.48 o
   7   5  12     2335.85     2402.55     69.10 o
   8   5  12     1736.37     1773.19     61.21 o
   9   5  12      126.65       77.47     32.90 o
  10   5  12     2049.52     2091.75     78.34 o
  11   5  12      159.77      114.57     38.83 o
  12   5  12      878.52      874.96     58.93 o
  13   5  12      405.30      409.81     49.14 o
  14   5  12      227.76      167.85     44.41 o
  15   5  12       82.13       64.44     48.27 o
  16   5  12      232.15      190.28     58.93 o
  17   5  12      104.53       87.98     58.22 o
 -21   6  12       28.05        0.93     79.80 o
 -20   6  12     1414.09     1453.20    101.64 o
 -19   6  12      118.55       78.66     45.93 o
 -18   6  12        0.19      -38.00     38.84 o
 -17   6  12      177.88      221.01     45.04 o
 -16   6  12     1470.14     1629.15    112.77 o
 -15   6  12      642.84      640.66     52.87 o
 -14   6  12      442.25      407.15     46.17 o
 -13   6  12     1671.10     1765.42     87.94 o
 -12   6  12     2749.07     2773.69     86.74 o
 -11   6  12      158.61      152.45     35.01 o
 -10   6  12       58.03       55.76     29.59 o
  -9   6  12     1470.84     1464.51     63.55 o
  -8   6  12      573.58      623.24     43.11 o
  -7   6  12      245.88      242.87     33.34 o
  -6   6  12       86.63       53.18     25.09 o
  -5   6  12     1525.63     1457.27     52.08 o
  -4   6  12       27.24       -7.89     31.13 o
  -3   6  12     2657.49     2553.81     77.97 o
  -2   6  12      739.08      685.45     44.12 o
  -1   6  12     1205.21     1181.62     50.03 o
   0   6  12       11.29        3.79     27.17 o
   1   6  12     3116.40     3014.06     78.70 o
   2   6  12      451.01      448.43     37.37 o
   3   6  12     2519.94     2358.83     69.23 o
   4   6  12      360.33      390.77     36.01 o
   5   6  12        9.33       14.88     27.45 o
   6   6  12      625.51      514.16     47.26 o
   7   6  12      203.59      185.65     40.95 o
   8   6  12     4066.54     4072.42    113.88 o
   9   6  12       58.90       90.79     40.20 o
  10   6  12      369.20      260.02     46.85 o
  11   6  12      597.10      611.51     57.51 o
  12   6  12     1698.33     1949.28     84.33 o
  13   6  12       22.65      -24.68     41.11 o
  14   6  12      357.11      293.07     63.91 o
  15   6  12      166.29      145.83     59.65 o
 -18   7  12      918.34      978.88     95.39 o
 -17   7  12      343.76      383.12     71.93 o
 -16   7  12        8.51       61.73     43.36 o
 -15   7  12     1302.42     1292.38     71.19 o
 -14   7  12     1089.07     1170.85     68.28 o
 -13   7  12       23.95      105.03     40.02 o
 -12   7  12      133.94      103.26     40.31 o
 -11   7  12     3623.70     3648.58    104.84 o
 -10   7  12      270.43      254.41     51.53 o
  -9   7  12      136.73      148.44     38.06 o
  -8   7  12      124.06      118.85     37.56 o
  -7   7  12      676.19      722.01     49.60 o
  -6   7  12      163.50      153.65     36.43 o
  -5   7  12     2269.59     2460.81     72.35 o
  -4   7  12        5.59      -10.69     33.34 o
  -3   7  12       60.94      -35.71     35.71 o
  -2   7  12      213.27      126.83     37.06 o
  -1   7  12     1296.65     1337.84     91.86 o
   0   7  12      340.37      399.40     42.77 o
   1   7  12       38.66       44.98     31.11 o
   2   7  12        5.14        9.75     31.24 o
   3   7  12       39.53       54.67     37.96 o
   4   7  12        0.71       32.20     37.74 o
   5   7  12       76.70       76.13     44.05 o
   6   7  12     1370.84     1346.83     74.56 o
   7   7  12       18.88       22.39     53.16 o
   8   7  12      618.42      597.78     57.41 o
   9   7  12        1.49       53.55     43.16 o
  10   7  12      968.55      926.13     67.88 o
  11   7  12        1.69      -23.33     44.51 o
  12   7  12      106.24      132.37     50.91 o
 -14   8  12       25.42       22.57     51.08 o
 -13   8  12      347.45      446.65     64.24 o
 -12   8  12       13.56       38.76     47.24 o
 -11   8  12        9.35       -5.03     44.49 o
 -10   8  12      102.17       90.90     66.03 o
  -9   8  12      820.22      973.27     79.47 o
  -8   8  12       65.62       65.03     44.96 o
  -7   8  12      121.06      124.79     41.27 o
  -6   8  12      305.13      286.85     51.21 o
  -5   8  12      523.78      540.64     50.73 o
  -4   8  12       30.93       29.30     37.67 o
  -3   8  12      598.95      591.68     62.93 o
  -2   8  12      460.61      525.97     63.08 o
  -1   8  12        2.88       68.16     48.81 o
   0   8  12      368.66      381.50     57.57 o
   1   8  12      473.10      640.84     65.97 o
   2   8  12       20.80       84.78     48.94 o
   3   8  12        1.14       29.93     42.52 o
   4   8  12      376.29      437.40     55.43 o
   5   8  12       18.26      -12.52     47.18 o
   6   8  12        0.14      -34.31     43.38 o
   7   8  12      120.37       50.76     47.84 o
   8   8  12      469.72      652.21     66.02 o
  -4   9  12       55.17      174.27    100.25 o
  -3   9  12      175.46      211.87    100.13 o
  -2   9  12       50.38       75.93     97.13 o
  -1   9  12      138.98       84.44     96.53 o
 -27   1  13      348.09      395.28    111.57 o
 -26   1  13      130.39      125.51     58.59 o
 -25   1  13       72.52       47.87     50.64 o
 -24   1  13       34.10       25.67     48.75 o
 -23   1  13        0.00      -38.38     38.38 o
 -22   1  13       67.58       93.63     39.72 o
 -21   1  13       70.48       26.86     31.48 o
 -20   1  13      868.78      859.25     48.53 o
 -19   1  13     1440.66     1289.37     53.99 o
 -18   1  13      316.69      332.18     29.06 o
 -17   1  13      315.78      329.37     27.89 o
 -16   1  13        7.20       23.24     19.26 o
 -15   1  13       38.98       70.51     18.42 o
 -14   1  13      998.45     1115.39     34.45 o
 -13   1  13        1.32        9.56     13.86 o
 -12   1  13       99.06      199.78     31.22 o
 -11   1  13      225.01      328.85     18.32 o
 -10   1  13     6313.44     6236.18     89.84 o
  -9   1  13     3296.40     3279.26     49.36 o
  -8   1  13      437.31      489.76     23.21 o
  -7   1  13      179.65      177.06     11.11 o
  -6   1  13      601.96      638.07     21.82 o
  -5   1  13     1162.83     1083.56     21.77 o
  -4   1  13      946.33      997.12     22.70 o
  -3   1  13       11.25       -4.04     12.02 o
  -2   1  13      459.95      472.68     23.15 o
  -1   1  13     3365.65     3483.95    108.51 o
   0   1  13      624.37      806.47     37.58 o
   1   1  13      162.31      157.36     11.00 o
   2   1  13     1642.78     1785.54     45.59 o
   3   1  13      133.19      153.84     21.44 o
   4   1  13      100.62      129.62     14.43 o
   5   1  13     6691.96     7142.89     89.43 o
   6   1  13      306.02      360.21     19.64 o
   7   1  13      242.98      288.96     23.22 o
   8   1  13      138.47      178.24     21.92 o
   9   1  13     3451.00     3396.62     86.38 o
  10   1  13       17.23       47.54     23.50 o
  11   1  13      519.99      547.68     52.69 o
  12   1  13     1221.40     1156.16    101.32 o
  13   1  13      185.83      211.29     50.00 o
  14   1  13        9.07      -15.10     44.72 o
  15   1  13       74.05      148.14     53.18 o
  16   1  13        6.71      -48.23     48.23 o
  17   1  13       93.14       51.45     59.42 o
  18   1  13       59.41       53.46     50.26 o
  19   1  13       27.57        0.42     46.57 o
  20   1  13        3.45       77.88     55.33 o
  21   1  13      105.22      181.54     61.26 o
 -27   2  13       39.52       47.06     60.56 o
 -26   2  13        8.90      141.10     60.48 o
 -25   2  13      122.33      138.96     56.67 o
 -24   2  13      647.35      649.71     69.88 o
 -23   2  13      151.91      172.09     47.06 o
 -22   2  13     1896.00     1941.33     82.22 o
 -21   2  13        8.77       40.02     36.58 o
 -20   2  13      336.92      425.86     44.88 o
 -19   2  13        9.67       29.67     26.00 o
 -18   2  13        2.38       -9.24     23.03 o
 -17   2  13      697.62      716.82     36.55 o
 -16   2  13      453.57      440.33     39.15 o
 -15   2  13     1818.84     1797.82     50.11 o
 -14   2  13     2519.29     2511.02     54.02 o
 -13   2  13     1313.67     1198.50     36.18 o
 -12   2  13        2.42       -5.99     14.20 o
 -11   2  13      264.76      258.80     28.11 o
 -10   2  13     1380.96     1422.89     39.78 o
  -9   2  13       53.16       47.78     11.89 o
  -8   2  13      263.47      285.34     14.53 o
  -7   2  13     2094.86     2137.54     40.24 o
  -6   2  13     1293.90     1288.65     27.62 o
  -5   2  13      951.01      959.39     24.05 o
  -4   2  13      905.33      904.97     33.52 o
  -3   2  13      427.88      573.17     17.46 o
  -2   2  13        7.47       -1.77      8.31 o
  -1   2  13      350.05      337.12     15.34 o
   0   2  13      129.01      160.00     11.59 o
   1   2  13      695.99      808.36     22.94 o
   2   2  13      609.70      673.38     21.65 o
   3   2  13      581.89      622.44     24.30 o
   4   2  13       24.43       12.79     14.61 o
   5   2  13     1232.60     1190.03     30.39 o
   6   2  13     1157.90     1154.95     34.08 o
   7   2  13      275.26      267.87     24.16 o
   8   2  13      215.36      175.81     22.45 o
   9   2  13      260.20      198.40     29.87 o
  10   2  13     1066.09     1079.61     48.51 o
  11   2  13        5.25       40.54     27.98 o
  12   2  13      100.83      137.29     32.66 o
  13   2  13      156.95      157.03     36.02 o
  14   2  13      309.69      386.89     50.50 o
  15   2  13      270.40      296.90     43.68 o
  16   2  13      376.75      398.57     47.53 o
  17   2  13      244.32      187.43     52.79 o
  18   2  13      684.96      633.44     69.88 o
  19   2  13        1.26       -6.39     51.76 o
  20   2  13       77.93       85.03     58.52 o
 -26   3  13       43.62      -37.70     55.65 o
 -25   3  13       39.59       30.43     59.59 o
 -24   3  13       10.50       22.93     49.45 o
 -23   3  13       18.06       29.33     47.63 o
 -22   3  13      174.83      103.74     44.15 o
 -21   3  13       52.70      -12.04     37.32 o
 -20   3  13      510.60      540.92     53.65 o
 -19   3  13       11.00      -28.08     28.08 o
 -18   3  13       16.22       30.28     29.51 o
 -17   3  13      114.59      173.75     27.37 o
 -16   3  13      480.68      495.34     32.92 o
 -15   3  13      137.55      140.68     23.75 o
 -14   3  13      460.64      521.53     32.83 o
 -13   3  13      377.47      389.73     31.08 o
 -12   3  13       64.57       28.86     20.42 o
 -11   3  13       40.79       31.56     17.23 o
 -10   3  13      317.29      393.01     22.20 o
  -9   3  13      534.10      475.05     28.87 o
  -8   3  13      951.42      989.00     34.06 o
  -7   3  13        9.26       51.01     16.32 o
  -6   3  13     4047.11     4071.54     65.42 o
  -5   3  13       43.39       42.65     13.36 o
  -4   3  13       62.17       51.12     11.73 o
  -3   3  13        0.85      -11.57     11.57 o
  -2   3  13     1066.07     1004.59     26.31 o
  -1   3  13      942.79      956.10     33.36 o
   0   3  13      182.17      259.38     22.97 o
   1   3  13     4348.66     4437.48     72.00 o
   2   3  13      298.99      280.54     17.82 o
   3   3  13      274.76      299.33     18.89 o
   4   3  13       10.48        4.94     13.67 o
   5   3  13        2.13       50.80     15.22 o
   6   3  13       21.16       30.06     17.22 o
   7   3  13        2.66      -16.53     16.53 o
   8   3  13      212.13      215.39     23.10 o
   9   3  13      265.07      304.42     33.42 o
  10   3  13       38.33       53.72     29.08 o
  11   3  13       33.17       54.34     30.44 o
  12   3  13      526.73      548.76     45.72 o
  13   3  13       15.05       80.62     35.66 o
  14   3  13       26.79       11.15     34.31 o
  15   3  13       94.14      149.74     40.99 o
  16   3  13      115.02       88.12     49.31 o
  17   3  13        3.99      -19.37     48.37 o
  18   3  13       48.85       37.99     52.38 o
  19   3  13      118.91      122.94     57.52 o
  20   3  13       69.26       43.00    102.52 o
 -25   4  13      139.49      152.75     64.08 o
 -24   4  13      563.66      618.86     75.04 o
 -23   4  13       83.24       83.69     72.05 o
 -22   4  13        4.44        7.77     48.61 o
 -21   4  13       26.64       34.18     38.02 o
 -20   4  13       96.27       67.16     37.31 o
 -19   4  13       92.38       95.22     34.78 o
 -18   4  13     1208.20     1170.19     57.12 o
 -17   4  13        7.80       86.15     31.58 o
 -16   4  13     1319.86     1312.67     55.65 o
 -15   4  13       11.48       14.73     25.71 o
 -14   4  13     1694.13     1594.74     56.33 o
 -13   4  13      493.30      488.44     35.13 o
 -12   4  13     1219.82     1228.13     47.12 o
 -11   4  13       43.77       36.11     18.88 o
 -10   4  13      182.90      162.32     20.76 o
  -9   4  13      235.28      236.87     20.14 o
  -8   4  13       87.79       98.37     17.53 o
  -7   4  13        0.90        0.90     13.51 o
  -6   4  13     2749.80     2632.39     53.03 o
  -5   4  13     1601.60     1464.30     62.22 o
  -4   4  13      212.88      173.83     17.43 o
  -3   4  13      387.10      367.71     29.33 o
  -2   4  13     3162.73     3083.12     65.71 o
  -1   4  13       41.31       32.42     31.20 o
   0   4  13     7063.98     6687.60    115.78 o
   1   4  13     1132.26      989.24     37.83 o
   2   4  13      307.26      283.63     25.60 o
   3   4  13     2033.55     1954.86     57.27 o
   4   4  13      423.41      417.27     29.06 o
   5   4  13       15.27       28.12     25.44 o
   6   4  13     3599.13     3618.29     80.30 o
   7   4  13      112.36      116.25     25.34 o
   8   4  13       32.24      -25.47     25.47 o
   9   4  13      331.46      344.70     37.98 o
  10   4  13        0.56      -23.88     27.74 o
  11   4  13      134.93      186.15     36.07 o
  12   4  13      202.02      278.16     40.69 o
  13   4  13      167.83      166.70     47.12 o
  14   4  13       21.89       36.80     37.88 o
  15   4  13       28.65       56.32     41.17 o
  16   4  13        0.06       28.38     49.80 o
  17   4  13      227.19      300.74     62.45 o
  18   4  13      291.82      303.18    109.52 o
 -23   5  13      214.36      304.10     67.67 o
 -22   5  13        1.34      -22.94     50.75 o
 -21   5  13      937.07      959.44     83.91 o
 -20   5  13       79.55       81.47     39.94 o
 -19   5  13      230.66      182.35     41.30 o
 -18   5  13      141.05      137.40     37.83 o
 -17   5  13      349.38      365.53     42.18 o
 -16   5  13     1826.15     1809.13     66.96 o
 -15   5  13      158.18      170.68     48.06 o
 -14   5  13      537.98      562.56     45.63 o
 -13   5  13       72.87       54.83     29.77 o
 -12   5  13        9.79       15.39     29.72 o
 -11   5  13       82.29       58.21     26.71 o
 -10   5  13      216.27      223.10     31.57 o
  -9   5  13        1.17      -16.71     22.73 o
  -8   5  13     1099.58     1127.02     48.33 o
  -7   5  13     1940.09     1918.89     82.08 o
  -6   5  13     1074.47     1093.82     39.82 o
  -5   5  13        1.47      -20.09     20.09 o
  -4   5  13     1428.07     1466.13     48.89 o
  -3   5  13        7.41       -1.27     22.05 o
  -2   5  13      217.23      215.02     30.54 o
  -1   5  13     2177.51     2160.07     60.25 o
   0   5  13       19.19      -12.50     21.05 o
   1   5  13      580.45      542.96     33.87 o
   2   5  13      353.03      386.59     31.26 o
   3   5  13      332.66      316.47     29.83 o
   4   5  13       80.96       60.00     24.65 o
   5   5  13        0.45      -16.45     23.56 o
   6   5  13      457.29      517.51     53.95 o
   7   5  13       87.14       72.48     31.93 o
   8   5  13      495.83      489.43     44.33 o
   9   5  13       18.64       24.27     32.99 o
  10   5  13      524.53      487.58     48.07 o
  11   5  13      610.87      603.64     52.09 o
  12   5  13       27.34      -22.62     37.08 o
  13   5  13      367.13      452.82     50.74 o
  14   5  13      281.35      221.15     47.21 o
  15   5  13      250.67      217.89     56.79 o
  16   5  13      190.46      138.19     56.39 o
  17   5  13       15.70      -51.77     51.77 o
 -21   6  13       48.29       34.90     50.95 o
 -20   6  13      268.37      287.63     56.05 o
 -19   6  13      228.71      196.29     57.01 o
 -18   6  13       38.09       27.82     48.62 o
 -17   6  13      505.44      556.02     54.60 o
 -16   6  13       32.60       80.17     41.76 o
 -15   6  13      780.75      876.13     57.26 o
 -14   6  13      156.27      166.37     39.90 o
 -13   6  13      578.26      669.90     49.85 o
 -12   6  13     1408.90     1645.60     67.08 o
 -11   6  13       21.98       47.33     31.41 o
 -10   6  13      270.56      378.93     38.54 o
  -9   6  13      138.74      133.68     42.63 o
  -8   6  13      113.00      159.69     32.44 o
  -7   6  13      763.61      847.42     65.02 o
  -6   6  13       25.03       14.78     22.82 o
  -5   6  13     2183.55     2191.07     58.91 o
  -4   6  13       47.25       45.01     25.93 o
  -3   6  13      292.44      222.74     34.68 o
  -2   6  13      144.76      162.02     38.07 o
  -1   6  13       65.59       53.59     28.49 o
   0   6  13      208.23      261.85     32.43 o
   1   6  13        0.79        1.26     26.54 o
   2   6  13     1017.67      969.30     47.39 o
   3   6  13       53.10      -23.51     30.92 o
   4   6  13        2.16      -12.74     30.88 o
   5   6  13       49.87       33.81     33.55 o
   6   6  13      514.06      582.88     49.64 o
   7   6  13      285.60      321.36     48.13 o
   8   6  13        0.34       35.18     37.01 o
   9   6  13        9.23      -20.22     37.20 o
  10   6  13       14.12       -0.73     41.18 o
  11   6  13      277.90      320.85     49.61 o
  12   6  13      176.87      165.79     47.19 o
  13   6  13       61.70       29.69     43.05 o
  14   6  13        0.00      -63.23     63.23 o
  15   6  13      134.11       42.27     68.99 o
 -18   7  13      173.51      255.18     64.14 o
 -17   7  13        3.73      -22.89     51.49 o
 -16   7  13      256.14      338.82     60.35 o
 -15   7  13       98.29       88.33     61.10 o
 -14   7  13      627.41      651.10     64.85 o
 -13   7  13       96.08       93.50     62.59 o
 -12   7  13       84.20      112.46     39.07 o
 -11   7  13       54.90       92.59     37.95 o
 -10   7  13       16.75       58.37     34.21 o
  -9   7  13      166.79      161.29     38.72 o
  -8   7  13      428.13      410.62     44.28 o
  -7   7  13       24.51        2.21     32.44 o
  -6   7  13     1418.00     1421.28     56.49 o
  -5   7  13       24.69       -5.78     26.26 o
  -4   7  13      189.43      190.84     30.75 o
  -3   7  13      106.07      115.89     36.91 o
  -2   7  13      306.26      404.46     52.49 o
  -1   7  13      181.28      149.31     53.51 o
   0   7  13        2.03       27.41     36.00 o
   1   7  13      522.61      572.00     51.17 o
   2   7  13      236.59      262.01     44.80 o
   3   7  13      122.63       93.55     40.80 o
   4   7  13      199.54      243.82     44.89 o
   5   7  13      112.24       80.47     52.69 o
   6   7  13       68.78       36.29     40.94 o
   7   7  13        5.85       22.72     42.27 o
   8   7  13      118.94      105.77     46.33 o
   9   7  13      892.34      976.92     76.50 o
  10   7  13       97.97      120.96     47.48 o
  11   7  13      944.60     1014.94     72.44 o
  12   7  13       54.38      188.24     71.73 o
 -13   8  13      168.11      301.81     60.05 o
 -12   8  13        2.00       11.04     46.34 o
 -11   8  13       60.89       55.16     51.28 o
 -10   8  13       94.98       97.70     50.48 o
  -9   8  13      121.07      193.08     50.58 o
  -8   8  13       45.92       90.83     53.09 o
  -7   8  13       21.11      -17.13     40.35 o
  -6   8  13        0.31      -35.79     38.78 o
  -5   8  13        9.57      -28.56     48.01 o
  -4   8  13       34.60       -1.24     33.34 o
  -3   8  13      313.90      378.15     50.66 o
  -2   8  13      327.13      314.69     55.97 o
  -1   8  13       55.80       86.93     49.25 o
   0   8  13      674.76      678.70     68.97 o
   1   8  13        3.81        1.90     47.22 o
   2   8  13       81.71       59.48     50.40 o
   3   8  13       43.13      107.43     47.78 o
   4   8  13       50.47       39.40     47.58 o
   5   8  13      711.13      696.66     66.35 o
   6   8  13       10.33      -30.88     44.97 o
   7   8  13        1.41      -30.79     46.36 o
 -27   0  14       65.65       83.84    102.16 o
 -26   0  14      541.87      626.16    130.07 o
 -25   0  14      300.23      170.43    101.68 o
 -24   0  14     1152.24     1243.45    142.77 o
 -23   0  14     7075.33     6679.22    312.48 o
 -22   0  14       36.96       11.86     74.86 o
 -21   0  14      144.83      116.06     74.62 o
 -20   0  14     1138.66     1174.63     93.96 o
 -19   0  14     7561.67     7637.76    222.18 o
 -18   0  14      126.53      165.64     45.18 o
 -17   0  14     6147.66     5770.66    158.54 o
 -16   0  14       60.74       27.13     37.62 o
 -15   0  14     1441.54     1333.27     57.60 o
 -14   0  14     2057.52     2063.26     69.99 o
 -13   0  14     7853.64     7510.68    143.58 o
 -12   0  14    23643.24    23540.79    383.75 o
 -11   0  14      102.89      113.79     20.50 o
 -10   0  14     3744.48     3842.27    183.14 o
  -9   0  14     1603.58     1622.24     38.65 o
  -8   0  14    16915.02    17054.06    278.92 o
  -7   0  14      223.81      248.51     18.35 o
  -6   0  14    25754.67    24955.29    446.27 o
  -5   0  14     1410.42     1369.12     40.27 o
  -4   0  14     1168.20     1095.90     85.06 o
  -3   0  14     2662.48     2974.73    158.70 o
  -2   0  14    76353.79    78526.05   2473.85 o
  -1   0  14     1212.09     1467.66    110.67 o
   0   0  14    21717.78    22635.41    404.83 o
   1   0  14     9047.55     9205.02    175.52 o
   2   0  14      533.06      556.99     40.41 o
   3   0  14     1036.67      932.75     41.45 o
   4   0  14     2926.57     3178.83     82.57 o
   5   0  14     4072.94     4228.31     87.08 o
   6   0  14       19.42       20.29     18.60 o
   7   0  14    18431.31    19916.89    403.85 o
   8   0  14       26.65       26.67     32.72 o
   9   0  14     2306.50     2251.13    110.40 o
  10   0  14      189.74      246.23     31.90 o
  11   0  14     3773.88     3859.03    106.90 o
  12   0  14       51.69       51.91     34.44 o
  13   0  14      540.34      554.30     87.91 o
  14   0  14       64.17       61.44     63.84 o
  15   0  14       28.37       48.63     64.80 o
  16   0  14      675.19      582.92    101.09 o
  17   0  14     2252.15     2190.24    170.91 o
  18   0  14      596.56      783.06    123.84 o
  19   0  14      177.71        7.55     97.73 o
  20   0  14      243.81      358.95    121.09 o
 -27   1  14       24.96       58.28     75.69 o
 -26   1  14      379.41      383.85     82.67 o
 -25   1  14     2251.04     2545.09    140.01 o
 -24   1  14       80.85      121.67     52.00 o
 -23   1  14      551.95      346.00     57.54 o
 -22   1  14      379.07      337.86     54.72 o
 -21   1  14     2861.51     2881.60     93.46 o
 -20   1  14       41.54       19.47     33.25 o
 -19   1  14      122.97       71.83     29.14 o
 -18   1  14       20.52       13.51     21.78 o
 -17   1  14     5700.51     5726.00    132.64 o
 -16   1  14     1194.69     1316.37     43.15 o
 -15   1  14     7939.19     7791.27    116.65 o
 -14   1  14     2299.62     2125.23     44.39 o
 -13   1  14     2878.08     2931.11     52.13 o
 -12   1  14     6577.89     6582.97    101.00 o
 -11   1  14    18067.80    17715.60    221.50 o
 -10   1  14     7431.73     7237.94     92.86 o
  -9   1  14     3801.50     3614.42     55.13 o
  -8   1  14    12302.49    12119.02    138.95 o
  -7   1  14      232.06      252.37     12.16 o
  -6   1  14     1307.69     1263.62     28.59 o
  -5   1  14      106.36       79.36      9.96 o
  -4   1  14    10670.19    10813.94    145.45 o
  -3   1  14     1836.32     1787.33    102.51 o
  -2   1  14     1828.39     1821.72     52.77 o
  -1   1  14    13054.65    13904.08    229.56 o
   0   1  14    11181.57    11340.15    191.85 o
   1   1  14       43.59       57.44      9.86 o
   2   1  14     1095.53     1112.83     44.39 o
   3   1  14      987.22     1006.03     36.64 o
   4   1  14     3746.20     3931.12     66.24 o
   5   1  14     1193.07     1361.22     42.88 o
   6   1  14     7618.71     8065.43    110.17 o
   7   1  14     6395.71     6646.93    105.06 o
   8   1  14      429.66      486.58     31.65 o
   9   1  14     5302.12     5422.18    112.73 o
  10   1  14      201.34      182.19     30.70 o
  11   1  14     2279.78     2114.38     98.89 o
  12   1  14      552.32      560.05     49.85 o
  13   1  14     1226.08     1363.50     70.37 o
  14   1  14     1301.16     1337.74     73.11 o
  15   1  14      114.78       25.91     49.91 o
  16   1  14     1654.85     1651.94    103.28 o
  17   1  14      896.41      836.43     86.17 o
  18   1  14        4.59      -31.76     60.06 o
  19   1  14      296.74      354.65     69.11 o
  20   1  14     2126.96     2313.92    115.92 o
 -26   2  14      653.17      592.01     94.38 o
 -25   2  14      470.40      603.34     71.09 o
 -24   2  14       33.20        4.32     47.92 o
 -23   2  14     4256.05     3937.91    137.14 o
 -22   2  14      279.06      356.18     54.71 o
 -21   2  14     1257.05     1341.35     72.26 o
 -20   2  14      244.73      297.62     43.00 o
 -19   2  14     6357.43     6276.84    125.40 o
 -18   2  14      166.47      184.57     31.27 o
 -17   2  14     7725.20     7719.58    127.39 o
 -16   2  14     2095.83     2067.33     54.95 o
 -15   2  14       49.44       47.86     20.28 o
 -14   2  14     1657.34     1676.83     62.97 o
 -13   2  14     5182.80     5140.12     82.50 o
 -12   2  14       77.16       54.55     15.84 o
 -11   2  14      196.54      184.46     23.16 o
 -10   2  14     7209.39     7053.34     98.67 o
  -9   2  14     2765.73     2730.03     51.16 o
  -8   2  14      951.62      864.47     26.59 o
  -7   2  14     2905.36     2844.20     94.78 o
  -6   2  14    10816.19    10685.41    135.63 o
  -5   2  14     9976.62    10237.24    135.55 o
  -4   2  14     1131.10     1108.95     24.93 o
  -3   2  14     2620.70     2639.62     41.01 o
  -2   2  14    14309.13    14602.44    172.74 o
  -1   2  14     1588.54     1638.65     33.02 o
   0   2  14    14328.80    14847.98    175.97 o
   1   2  14     1356.51     1436.08     32.32 o
   2   2  14        8.15       20.85     13.93 o
   3   2  14      621.84      643.67     22.00 o
   4   2  14     2040.01     2086.95     42.45 o
   5   2  14    12676.04    13287.78    179.10 o
   6   2  14      710.96      767.99     38.37 o
   7   2  14     1748.35     1746.04     55.28 o
   8   2  14      172.28      176.18     38.64 o
   9   2  14     3557.32     3505.38     86.71 o
  10   2  14     1089.16     1084.32     52.24 o
  11   2  14     6092.92     6130.90    153.70 o
  12   2  14      247.74      234.36     36.98 o
  13   2  14      199.81      199.54     41.21 o
  14   2  14      787.17      905.45     99.40 o
  15   2  14     3637.99     3652.76    115.83 o
  16   2  14      240.92      277.21     47.11 o
  17   2  14       74.95        1.66     47.99 o
  18   2  14      232.16      245.07     56.91 o
  19   2  14        3.17      -50.35     50.35 o
  20   2  14      150.06      128.49     92.34 o
 -26   3  14      236.80      338.20     69.08 o
 -25   3  14      212.16      178.09     60.95 o
 -24   3  14       23.35       21.26     51.79 o
 -23   3  14        0.01      -46.12     46.41 o
 -22   3  14      175.89      197.54     55.45 o
 -21   3  14      814.95      723.73     74.15 o
 -20   3  14       12.98       29.83     32.23 o
 -19   3  14      980.13     1102.20     82.89 o
 -18   3  14      110.54       88.28     30.95 o
 -17   3  14     4736.76     4770.77    125.80 o
 -16   3  14     1599.18     1633.07     59.14 o
 -15   3  14     2651.45     2752.69     73.14 o
 -14   3  14     3003.72     2989.63     74.59 o
 -13   3  14     1700.73     1681.90     53.02 o
 -12   3  14      410.41      407.88     24.34 o
 -11   3  14    12714.14    12709.01    167.27 o
 -10   3  14     8968.54     8807.52    134.59 o
  -9   3  14      766.65      781.09     36.81 o
  -8   3  14    37568.70    36669.66    460.34 o
  -7   3  14      430.91      439.07     31.23 o
  -6   3  14      768.45      741.66     29.45 o
  -5   3  14      830.91      930.37     46.16 o
  -4   3  14     8456.35     8105.63    134.03 o
  -3   3  14     2185.71     2016.56     43.15 o
  -2   3  14      997.48      938.22     28.41 o
  -1   3  14     4285.22     3935.86     75.14 o
   0   3  14     2041.50     2101.92     48.98 o
   1   3  14     6487.18     6436.47    105.62 o
   2   3  14     6139.59     6017.57     86.05 o
   3   3  14    12661.00    12682.08    167.93 o
   4   3  14     3722.84     3693.12     85.27 o
   5   3  14     3592.38     3529.96     93.81 o
   6   3  14     3328.57     3242.55     72.33 o
   7   3  14      993.36     1047.32     41.73 o
   8   3  14      690.55      685.49     41.87 o
   9   3  14     3036.44     3067.19     85.94 o
  10   3  14       76.54       87.44     30.61 o
  11   3  14     1289.68     1350.93     61.14 o
  12   3  14       61.16       47.73     34.92 o
  13   3  14     4310.73     4446.19    150.11 o
  14   3  14      740.87      757.15     56.08 o
  15   3  14        7.25       25.64     38.44 o
  16   3  14     2287.27     2120.80    101.40 o
  17   3  14      186.42      126.59     87.12 o
  18   3  14        2.02      -47.44     47.44 o
  19   3  14       80.95       24.89     57.23 o
 -24   4  14      158.76      137.98     60.47 o
 -23   4  14      795.20      667.19     73.12 o
 -22   4  14      293.78      256.90     58.47 o
 -21   4  14      336.95      361.77     52.15 o
 -20   4  14       67.17       30.01     40.15 o
 -19   4  14     2063.96     2118.37     75.33 o
 -18   4  14       12.84       24.26     30.67 o
 -17   4  14     3484.45     3656.02     92.88 o
 -16   4  14      696.47      745.47     45.24 o
 -15   4  14      159.03      141.40     30.27 o
 -14   4  14       51.92       38.05     25.46 o
 -13   4  14      426.70      434.67     33.75 o
 -12   4  14      167.02      187.10     26.80 o
 -11   4  14        4.63      -19.70     19.70 o
 -10   4  14     2353.16     2438.13     63.06 o
  -9   4  14       43.35       35.00     19.88 o
  -8   4  14     2345.41     2250.05     54.99 o
  -7   4  14       69.79       36.09     18.38 o
  -6   4  14    15771.91    15002.18    219.22 o
  -5   4  14      358.26      327.63     33.34 o
  -4   4  14        3.52      -14.85     14.85 o
  -3   4  14       32.33        9.56     23.16 o
  -2   4  14     5330.06     5214.67     89.56 o
  -1   4  14      938.35      859.64     38.88 o
   0   4  14     5161.94     4990.77     93.31 o
   1   4  14     3433.89     3055.14     67.75 o
   2   4  14     1635.73     1649.88     49.61 o
   3   4  14      175.75      182.24     24.48 o
   4   4  14     2608.33     2531.20     63.33 o
   5   4  14     5707.39     5609.70    121.83 o
   6   4  14      514.90      475.73     38.45 o
   7   4  14      453.84      474.58     40.73 o
   8   4  14       30.64       22.69     28.05 o
   9   4  14       71.07       90.68     31.41 o
  10   4  14       79.03       64.86     32.33 o
  11   4  14     3387.03     3412.49     99.56 o
  12   4  14       18.20       63.64     34.33 o
  13   4  14        0.04        0.33     35.88 o
  14   4  14       88.78       98.03     41.04 o
  15   4  14     2015.04     2020.43     86.48 o
  16   4  14       32.15      198.10     56.16 o
  17   4  14      371.64      513.22     67.60 o
  18   4  14      273.18      289.00     66.66 o
 -23   5  14       19.81       42.80     56.81 o
 -22   5  14       48.89       63.95     66.17 o
 -21   5  14     1164.23     1204.78     96.48 o
 -20   5  14      166.81      129.80     45.55 o
 -19   5  14      213.69      199.79     45.81 o
 -18   5  14       70.87       -5.21     39.50 o
 -17   5  14     1111.92     1130.46     77.82 o
 -16   5  14      417.56      376.83     39.72 o
 -15   5  14     1982.18     1958.97     68.52 o
 -14   5  14      103.38       97.65     31.06 o
 -13   5  14      345.17      353.61     37.01 o
 -12   5  14      763.16      759.25     42.64 o
 -11   5  14     2549.14     2522.94     75.88 o
 -10   5  14       13.29       -8.10     22.51 o
  -9   5  14     1577.92     1578.60     57.97 o
  -8   5  14     2444.62     2516.22     74.59 o
  -7   5  14      599.01      563.89     32.20 o
  -6   5  14      813.83      847.92     36.52 o
  -5   5  14      494.02      515.21     38.89 o
  -4   5  14     1358.87     1241.41     45.06 o
  -3   5  14       65.90       51.94     26.30 o
  -2   5  14       17.00       14.35     23.30 o
  -1   5  14     2671.89     2479.53     65.20 o
   0   5  14     2628.62     2526.43     65.84 o
   1   5  14      179.16      113.34     25.73 o
   2   5  14      897.37      876.85     46.01 o
   3   5  14     1652.43     1621.58     78.35 o
   4   5  14      463.63      487.30     41.03 o
   5   5  14      171.14      201.77     35.13 o
   6   5  14     1842.34     1833.70     69.48 o
   7   5  14      918.87      960.85     54.36 o
   8   5  14       31.78       82.61     34.19 o
   9   5  14     1761.57     1806.67     73.96 o
  10   5  14       10.98       29.47     35.68 o
  11   5  14      886.21      875.39     58.37 o
  12   5  14       27.89       51.63     38.97 o
  13   5  14     1144.16     1242.36     70.11 o
  14   5  14      871.40      762.44     65.28 o
  15   5  14        0.37      -10.56     48.92 o
  16   5  14      790.94      797.17    129.06 o
 -20   6  14      323.15      418.11     73.17 o
 -19   6  14     1222.26     1401.60     79.51 o
 -18   6  14      349.79      276.02     51.89 o
 -17   6  14     1607.56     1611.01     80.25 o
 -16   6  14       41.58       -8.45     39.20 o
 -15   6  14        2.50       24.62     36.90 o
 -14   6  14      351.39      423.85     56.72 o
 -13   6  14     2500.21     2580.40    103.84 o
 -12   6  14     2132.28     2338.63     75.04 o
 -11   6  14       48.93      102.79     31.50 o
 -10   6  14      724.20      766.38     44.99 o
  -9   6  14     1184.36     1195.48     72.56 o
  -8   6  14     1260.79     1350.48     54.16 o
  -7   6  14        9.88       -3.27     23.01 o
  -6   6  14     2658.13     2701.27     66.68 o
  -5   6  14      376.37      364.35     31.41 o
  -4   6  14      636.02      592.91     41.40 o
  -3   6  14      728.99      662.44     45.23 o
  -2   6  14     4670.32     4721.50    112.53 o
  -1   6  14      243.34      326.07     62.63 o
   0   6  14     1893.74     1949.62     74.30 o
   1   6  14      600.05      595.86     47.53 o
   2   6  14        9.83      -15.35     30.63 o
   3   6  14        7.83       -8.88     31.17 o
   4   6  14      774.23      795.36     69.20 o
   5   6  14      997.21     1041.50     59.30 o
   6   6  14      464.79      504.58     48.58 o
   7   6  14     5357.06     5521.05    137.50 o
   8   6  14       22.40       28.29     41.66 o
   9   6  14      430.49      447.13     51.25 o
  10   6  14      354.20      363.68     54.23 o
  11   6  14     1155.95     1269.96    110.07 o
  12   6  14       32.84      -10.33     42.49 o
  13   6  14        0.03      -41.56     41.56 o
  14   6  14      190.76      215.26     75.93 o
 -17   7  14       31.24       31.87     47.46 o
 -16   7  14       91.11       47.78     49.86 o
 -15   7  14      255.85      323.02     57.14 o
 -14   7  14      492.46      558.64     60.88 o
 -13   7  14       24.62       21.48     41.10 o
 -12   7  14      666.52      778.62     65.80 o
 -11   7  14     1045.92     1138.11     93.00 o
 -10   7  14     1497.34     1479.37     78.11 o
  -9   7  14       10.50        5.41     34.37 o
  -8   7  14      597.97      641.74     51.94 o
  -7   7  14      122.33      128.86     36.09 o
  -6   7  14       46.41       65.69     31.53 o
  -5   7  14      435.47      420.19     40.21 o
  -4   7  14     1610.54     1660.93     70.42 o
  -3   7  14       10.91       60.86     42.61 o
  -2   7  14      256.32      288.18     49.62 o
  -1   7  14      771.30      744.89     62.53 o
   0   7  14     1426.74     1501.73     71.78 o
   1   7  14       14.59       -0.43     36.85 o
   2   7  14      176.56      204.07     44.58 o
   3   7  14      147.46       98.48     41.38 o
   4   7  14       85.80      116.49     43.84 o
   5   7  14      818.37      698.55     58.00 o
   6   7  14      461.97      483.00     57.82 o
   7   7  14      546.51      605.76     57.59 o
   8   7  14        1.35       33.07     47.85 o
   9   7  14     1491.41     1511.19     97.52 o
  10   7  14       93.55      141.32     50.19 o
  11   7  14       80.84       45.47     55.79 o
 -13   8  14      266.31      327.95     61.25 o
 -12   8  14       21.63       96.42     49.99 o
 -11   8  14      127.65      165.49     52.31 o
 -10   8  14       72.35      136.28     50.91 o
  -9   8  14      142.17      178.75     47.69 o
  -8   8  14      107.34      125.45     44.19 o
  -7   8  14       16.69      -12.12     38.58 o
  -6   8  14      630.71      752.17     58.78 o
  -5   8  14        6.76       -6.77     33.73 o
  -4   8  14       79.05       76.45     36.52 o
  -3   8  14        2.62       53.27     36.80 o
  -2   8  14      719.49      722.32     70.16 o
  -1   8  14        5.11       73.28     50.32 o
   0   8  14      253.84      256.39     56.47 o
   1   8  14       16.93       14.90     48.59 o
   2   8  14      349.66      437.60     63.70 o
   3   8  14        3.60       -9.22     43.24 o
   4   8  14       46.60       17.12     56.79 o
   5   8  14      496.51      473.12     60.37 o
   6   8  14       29.90       41.06     47.58 o
 -27   1  15       41.90       83.11     77.99 o
 -26   1  15       16.28        3.91     68.33 o
 -25   1  15        4.44       54.26    107.13 o
 -24   1  15        1.30       13.72     48.23 o
 -23   1  15      318.36      227.04     54.15 o
 -22   1  15        1.63       34.65     43.57 o
 -21   1  15      227.66      169.10     47.87 o
 -20   1  15       53.26        0.68     40.27 o
 -19   1  15     1680.52     1621.50     77.85 o
 -18   1  15       68.75      149.97     28.26 o
 -17   1  15     1195.90     1262.05     65.09 o
 -16   1  15      606.25      678.41     29.80 o
 -15   1  15      233.61      280.32     21.61 o
 -14   1  15      101.56      120.46     24.47 o
 -13   1  15       15.41       29.96     14.57 o
 -12   1  15      524.88      590.65     25.47 o
 -11   1  15      695.66      723.88     23.47 o
 -10   1  15     1497.26     1542.42     40.22 o
  -9   1  15      608.71      689.70     20.19 o
  -8   1  15      908.52      931.47     24.88 o
  -7   1  15     1884.99     1810.98     36.66 o
  -6   1  15      537.38      577.60     19.07 o
  -5   1  15       48.00       33.62      9.45 o
  -4   1  15     5771.59     6026.85    112.15 o
  -3   1  15      639.36      620.57     27.68 o
  -2   1  15     1897.78     1894.70     48.10 o
  -1   1  15     3278.02     3668.48     92.23 o
   0   1  15     2450.93     2572.60     59.43 o
   1   1  15      506.31      568.66     19.08 o
   2   1  15      124.28      142.54     12.80 o
   3   1  15        3.57        5.82     11.69 o
   4   1  15     1212.84     1308.15     44.89 o
   5   1  15      971.48     1007.00     36.85 o
   6   1  15      371.31      428.48     32.41 o
   7   1  15     1998.61     2061.64     78.12 o
   8   1  15      162.26      150.98     23.61 o
   9   1  15        0.13        8.20     21.45 o
  10   1  15      738.18      809.60     42.05 o
  11   1  15      146.98      199.87     47.02 o
  12   1  15      289.85      364.39     51.98 o
  13   1  15      290.32      228.17     44.83 o
  14   1  15        0.44       26.27     39.83 o
  15   1  15       95.22       -2.57     46.90 o
  16   1  15        0.63      -41.62     49.02 o
  17   1  15       35.46      -19.83     55.73 o
  18   1  15        2.11      -14.52     77.67 o
  19   1  15        0.03       56.54     54.46 o
  20   1  15        5.01      -25.05    125.52 o
 -26   2  15      140.11      130.78     60.71 o
 -25   2  15      114.60       17.85     52.38 o
 -24   2  15       10.02      -30.48     47.91 o
 -23   2  15      848.12      890.59     82.23 o
 -22   2  15      341.04      298.20     54.63 o
 -21   2  15      260.86      238.72     70.04 o
 -20   2  15       16.98       61.23     40.37 o
 -19   2  15       61.49       83.48     33.39 o
 -18   2  15       31.62       61.58     27.92 o
 -17   2  15        3.36       44.14     25.95 o
 -16   2  15      251.90      271.16     37.10 o
 -15   2  15     2363.92     2240.00     62.87 o
 -14   2  15       14.33       43.34     19.81 o
 -13   2  15      644.78      724.42     31.91 o
 -12   2  15      102.79       98.50     19.48 o
 -11   2  15     3056.67     2980.98     60.87 o
 -10   2  15      494.06      510.06     25.65 o
  -9   2  15      695.57      724.02     28.28 o
  -8   2  15      486.24      523.30     30.68 o
  -7   2  15      212.71      201.71     20.17 o
  -6   2  15     5960.34     6072.93     77.63 o
  -5   2  15       48.83       32.41      9.60 o
  -4   2  15      153.54      116.97     24.67 o
  -3   2  15     3581.44     3612.05     62.38 o
  -2   2  15      393.30      471.47     20.58 o
  -1   2  15       41.66       21.70     13.46 o
   0   2  15     6051.11     6258.34    126.14 o
   1   2  15     3137.33     3376.79     93.40 o
   2   2  15      164.94      160.92     18.18 o
   3   2  15      936.94      942.48     31.09 o
   4   2  15        6.47       25.53     15.11 o
   5   2  15      350.23      384.09     41.66 o
   6   2  15      595.08      579.75     32.72 o
   7   2  15        5.68      -20.20     20.20 o
   8   2  15      781.85      791.30     51.46 o
   9   2  15      160.62      209.46     35.23 o
  10   2  15      150.87      164.53     37.55 o
  11   2  15      169.15      190.76     41.27 o
  12   2  15       38.97      -15.76     30.82 o
  13   2  15      644.68      654.41     50.04 o
  14   2  15       48.71       89.65     36.67 o
  15   2  15        4.33       44.09     38.22 o
  16   2  15      199.38      245.36     46.78 o
  17   2  15       80.33       -3.38     45.96 o
  18   2  15       16.98       15.61     50.61 o
  19   2  15      311.70      206.34     68.29 o
 -25   3  15       53.38       44.46     55.62 o
 -24   3  15        0.28        4.85     50.57 o
 -23   3  15       58.86       14.78     59.50 o
 -22   3  15      110.21       34.51     49.89 o
 -21   3  15       18.64      -49.82     68.66 o
 -20   3  15      469.41      340.01     44.77 o
 -19   3  15       40.95       22.14     33.57 o
 -18   3  15        0.02       46.17     29.87 o
 -17   3  15      254.77      323.23     34.92 o
 -16   3  15      434.33      469.79     36.93 o
 -15   3  15       66.81       93.72     26.42 o
 -14   3  15      173.49      166.29     29.22 o
 -13   3  15      166.15      179.41     25.92 o
 -12   3  15      108.94       86.17     21.19 o
 -11   3  15      181.73      154.54     21.55 o
 -10   3  15        5.87       15.20     21.85 o
  -9   3  15       18.94      -16.57     16.57 o
  -8   3  15     2536.51     2560.09     55.20 o
  -7   3  15        0.26       22.02     15.53 o
  -6   3  15       30.41       43.08     13.26 o
  -5   3  15     2392.03     2423.14     42.38 o
  -4   3  15      590.20      634.79     21.03 o
  -3   3  15      134.94      130.75     13.74 o
  -2   3  15      128.89      151.20     22.89 o
  -1   3  15     2108.46     2061.85     42.26 o
   0   3  15       81.12       42.70     14.78 o
   1   3  15       12.19       12.00     15.59 o
   2   3  15      238.56      223.25     17.88 o
   3   3  15     1357.26     1409.33     43.17 o
   4   3  15        3.76       18.09     18.10 o
   5   3  15     1740.13     1701.28     49.89 o
   6   3  15      229.58      257.70     26.08 o
   7   3  15       50.83       28.38     20.92 o
   8   3  15       84.00      116.09     28.72 o
   9   3  15      309.51      314.41     35.64 o
  10   3  15      296.28      290.72     40.30 o
  11   3  15      152.74      135.46     34.41 o
  12   3  15        0.47       29.49     33.30 o
  13   3  15       62.62        1.36     35.01 o
  14   3  15       47.67      103.97     40.20 o
  15   3  15        9.87       49.65     41.49 o
  16   3  15        4.48      -22.23     52.98 o
  17   3  15      197.99      143.49     54.60 o
  18   3  15        0.53      -43.74     58.01 o
 -24   4  15        0.02      -50.83     53.48 o
 -23   4  15      575.30      506.37     67.16 o
 -22   4  15       47.38       13.98     48.37 o
 -21   4  15      216.96      155.54     47.01 o
 -20   4  15      959.59     1003.75     63.84 o
 -19   4  15      169.44      167.69     42.46 o
 -18   4  15      272.56      269.35     42.67 o
 -17   4  15      272.90      283.99     42.02 o
 -16   4  15      440.77      465.32     39.98 o
 -15   4  15     1192.92     1258.35     63.65 o
 -14   4  15      971.85     1040.32     47.45 o
 -13   4  15      858.32      874.02     42.87 o
 -12   4  15      997.18      999.36     43.81 o
 -11   4  15      120.99      116.94     24.53 o
 -10   4  15       28.76       35.04     23.12 o
  -9   4  15       19.07        1.70     19.66 o
  -8   4  15      559.48      572.02     29.96 o
  -7   4  15        4.58       15.76     16.49 o
  -6   4  15      637.79      687.81     36.66 o
  -5   4  15      276.14      284.76     22.82 o
  -4   4  15      379.80      377.23     22.60 o
  -3   4  15       85.66       60.22     17.08 o
  -2   4  15      588.68      577.87     26.82 o
  -1   4  15      893.15      823.48     34.50 o
   0   4  15      264.67      231.05     23.18 o
   1   4  15      153.52      157.43     26.42 o
   2   4  15        2.99       14.19     24.22 o
   3   4  15      620.64      580.62     37.65 o
   4   4  15      905.49      945.36     51.84 o
   5   4  15      191.61      226.82     32.02 o
   6   4  15      123.12       85.44     29.19 o
   7   4  15      126.94      123.47     31.61 o
   8   4  15       98.77       65.89     31.05 o
   9   4  15      612.95      561.88     44.37 o
  10   4  15       71.75       78.29     33.92 o
  11   4  15        1.86       45.16     34.83 o
  12   4  15      596.65      525.92     49.78 o
  13   4  15      186.15      119.32     41.10 o
  14   4  15      409.28      406.40     52.22 o
  15   4  15        2.43      -23.12     39.76 o
  16   4  15        7.45      -25.35     49.87 o
  17   4  15      577.83      603.17    104.48 o
 -22   5  15       32.68       -1.03     52.52 o
 -21   5  15        0.10        5.41     62.77 o
 -20   5  15      227.96      240.98     50.11 o
 -19   5  15       58.80       78.92     42.18 o
 -18   5  15       30.20       18.25     37.89 o
 -17   5  15      321.02      370.13     47.83 o
 -16   5  15        1.58      -11.55     33.20 o
 -15   5  15      432.95      442.09     46.66 o
 -14   5  15      826.94      851.11     53.94 o
 -13   5  15       95.60      104.48     30.31 o
 -12   5  15      751.75      670.22     41.38 o
 -11   5  15       72.56       64.23     26.74 o
 -10   5  15      190.05      185.07     28.24 o
  -9   5  15       68.49       58.64     24.86 o
  -8   5  15     1082.98     1052.32     45.44 o
  -7   5  15      458.75      435.00     35.41 o
  -6   5  15     4812.84     4700.99     87.00 o
  -5   5  15      114.57       85.32     29.78 o
  -4   5  15      637.57      595.34     34.20 o
  -3   5  15      487.48      507.56     30.37 o
  -2   5  15      413.32      392.90     36.77 o
  -1   5  15       31.30       96.17     29.63 o
   0   5  15      953.67      936.46     48.17 o
   1   5  15        1.13      -20.15     26.64 o
   2   5  15      560.48      496.87     41.52 o
   3   5  15     2157.27     2105.88     71.85 o
   4   5  15      516.50      527.39     43.02 o
   5   5  15      776.04      750.12     48.14 o
   6   5  15       29.44       70.69     33.06 o
   7   5  15      114.60       75.89     33.86 o
   8   5  15       19.31       24.25     33.25 o
   9   5  15     1134.23     1157.84     62.03 o
  10   5  15      129.48      111.41     39.62 o
  11   5  15      355.90      454.13     55.20 o
  12   5  15      784.60      905.39     61.96 o
  13   5  15      487.45      480.08     79.45 o
  14   5  15       73.97      144.44     45.52 o
  15   5  15      424.92      357.36     62.57 o
 -20   6  15        0.54      -22.92     57.48 o
 -19   6  15      133.06       80.28     48.74 o
 -18   6  15        2.08      -16.46     40.68 o
 -17   6  15        9.13       -8.72     40.94 o
 -16   6  15      209.29      198.20     46.84 o
 -15   6  15      358.40      349.05     47.52 o
 -14   6  15      242.86      212.93     46.88 o
 -13   6  15        3.57       72.94     36.71 o
 -12   6  15      129.64      220.08     39.05 o
 -11   6  15      123.63       76.18     34.74 o
 -10   6  15       47.17       49.43     31.62 o
  -9   6  15        4.25       11.13     28.81 o
  -8   6  15      149.94      183.51     42.75 o
  -7   6  15       44.42       27.95     26.68 o
  -6   6  15     1001.48      974.36     47.56 o
  -5   6  15      311.29      253.30     32.48 o
  -4   6  15      121.07       92.74     30.73 o
  -3   6  15     1594.07     1552.45     63.51 o
  -2   6  15      996.27      855.00     52.48 o
  -1   6  15      423.26      450.43     43.96 o
   0   6  15       64.95       34.15     47.60 o
   1   6  15     1141.99     1062.29     56.86 o
   2   6  15       33.69       29.86     33.90 o
   3   6  15     2886.94     3053.50     97.95 o
   4   6  15        0.82       36.71     45.36 o
   5   6  15      329.59      283.16     43.36 o
   6   6  15        0.57        6.24     35.37 o
   7   6  15      231.31      189.98     61.66 o
   8   6  15        0.73       19.80     39.20 o
   9   6  15        7.29      -26.70     38.83 o
  10   6  15      348.63      430.49     63.95 o
  11   6  15       14.52       43.84     43.15 o
  12   6  15       10.40       20.30     44.15 o
  13   6  15       38.92       79.84     46.81 o
 -17   7  15       14.76      -17.88     45.96 o
 -16   7  15        3.86      -40.06     40.06 o
 -15   7  15        8.53       48.05     49.29 o
 -14   7  15       41.35       65.03     43.15 o
 -13   7  15      142.78      129.39     43.69 o
 -12   7  15      261.45      264.60     46.35 o
 -11   7  15      112.87      160.81     43.73 o
 -10   7  15      597.36      644.83     53.87 o
  -9   7  15      376.31      392.08     46.92 o
  -8   7  15      718.31      736.61     71.59 o
  -7   7  15      459.35      501.12     49.12 o
  -6   7  15      785.20      786.96     49.65 o
  -5   7  15      554.14      629.37     45.99 o
  -4   7  15      481.17      470.96     46.44 o
  -3   7  15       91.86      108.34     35.59 o
  -2   7  15       70.05       11.83     40.94 o
  -1   7  15        0.07       -3.91     40.39 o
   0   7  15      232.43      180.25     43.08 o
   1   7  15        1.60      -25.06     36.51 o
   2   7  15        0.59        1.93     37.10 o
   3   7  15       39.46        4.11     38.15 o
   4   7  15      164.28      123.07     44.42 o
   5   7  15      180.07      200.70     52.54 o
   6   7  15        0.25      -38.08     67.75 o
   7   7  15      175.15       84.65     45.88 o
   8   7  15      103.51      189.08     49.86 o
   9   7  15      111.61      187.22     51.06 o
  10   7  15        7.14      -10.54     51.96 o
 -12   8  15      829.64      845.63     89.82 o
 -11   8  15      162.48       94.64     46.92 o
 -10   8  15        1.34       24.83     42.65 o
  -9   8  15      149.30      149.03     46.35 o
  -8   8  15        2.46       48.74     46.69 o
  -7   8  15       80.20       67.20     41.32 o
  -6   8  15      507.63      574.62     56.74 o
  -5   8  15      106.59      104.70     38.85 o
  -4   8  15       58.97       33.20     37.04 o
  -3   8  15      928.42     1024.23     58.01 o
  -2   8  15        0.27       31.13     48.74 o
  -1   8  15       44.17      -25.65     45.59 o
   0   8  15      560.45      685.18     68.63 o
   1   8  15      117.32      125.93     54.95 o
   2   8  15      101.52      149.14     50.86 o
   3   8  15      338.88      343.78     56.60 o
   4   8  15        8.22       -9.55     46.19 o
   5   8  15       65.46      147.25     67.85 o
 -27   0  16      456.14      669.39    138.09 o
 -26   0  16      507.62      525.31    128.15 o
 -25   0  16      374.61      460.76    116.30 o
 -24   0  16     1961.08     1908.66    170.07 o
 -23   0  16     1629.54     1597.73    151.03 o
 -22   0  16     3833.54     3754.43    216.66 o
 -21   0  16      273.68      266.73     85.28 o
 -20   0  16     2431.39     2606.08    166.36 o
 -19   0  16     1718.23     1796.55    140.37 o
 -18   0  16        3.45        3.98     33.44 o
 -17   0  16      599.41      547.92     54.24 o
 -16   0  16    10529.84    10372.05    301.22 o
 -15   0  16     1191.77     1162.52     71.09 o
 -14   0  16    10359.13    10671.68    193.67 o
 -13   0  16     9228.07     9362.36    205.49 o
 -12   0  16     1635.19     1491.66    100.62 o
 -11   0  16     2496.35     2336.96     99.26 o
 -10   0  16      500.57      510.91     30.17 o
  -9   0  16     8046.14     7698.31    185.97 o
  -8   0  16        1.81       -5.63     17.56 o
  -7   0  16     2084.33     2077.39     49.10 o
  -6   0  16       11.22       22.37     14.54 o
  -5   0  16       59.23       57.68     14.58 o
  -4   0  16     1110.85     1095.70     34.49 o
  -3   0  16     3247.45     3292.72    178.22 o
  -2   0  16      369.83      444.71     73.78 o
  -1   0  16     2794.09     2997.49    169.47 o
   0   0  16      426.97      405.04     20.37 o
   1   0  16     1237.28     1171.17     37.48 o
   2   0  16     1422.35     1421.51     44.47 o
   3   0  16     1853.76     1860.09     55.10 o
   4   0  16     2136.04     1977.96     61.10 o
   5   0  16     1319.63     1383.88     70.31 o
   6   0  16        5.68       25.04     31.71 o
   7   0  16      806.10      889.29     62.92 o
   8   0  16    11243.46    11410.59    299.43 o
   9   0  16     2118.32     2109.42    100.83 o
  10   0  16      176.14      103.77     45.03 o
  11   0  16       43.96       64.20     47.00 o
  12   0  16       15.80      -46.11     54.38 o
  13   0  16        6.63      -30.54     57.85 o
  14   0  16     1144.59     1259.86    123.36 o
  15   0  16       39.85      -69.11     69.11 o
  16   0  16        3.39       44.55     81.68 o
  17   0  16       20.79      -10.54     85.76 o
  18   0  16     2342.75     2334.68    190.31 o
  19   0  16     1389.90     1683.73    170.55 o
 -27   1  16      395.21      522.11     92.27 o
 -26   1  16       12.37      -46.89     69.36 o
 -25   1  16     1752.25     1920.26    123.20 o
 -24   1  16     2649.66     2708.13    138.52 o
 -23   1  16      213.22      211.34     68.05 o
 -22   1  16     2494.35     2535.97    109.41 o
 -21   1  16        3.14       35.62     41.23 o
 -20   1  16     1182.36     1250.56     71.70 o
 -19   1  16      369.22      357.33     39.95 o
 -18   1  16     1915.27     1944.98     68.55 o
 -17   1  16      365.98      385.57     44.40 o
 -16   1  16      336.24      411.76     34.83 o
 -15   1  16     2077.34     2112.49     50.55 o
 -14   1  16    14716.23    14435.08    189.80 o
 -13   1  16      330.90      378.61     23.74 o
 -12   1  16     3465.39     3381.82     60.39 o
 -11   1  16      702.01      684.09     32.81 o
 -10   1  16     8128.35     7975.98    103.45 o
  -9   1  16     1012.98      932.94     29.76 o
  -8   1  16     6672.64     6365.16     84.14 o
  -7   1  16     6860.25     6574.27     84.71 o
  -6   1  16        6.51        1.91     11.39 o
  -5   1  16     3779.10     3646.49     66.49 o
  -4   1  16     1345.53     1372.71     64.69 o
  -3   1  16    13864.13    14099.90    234.68 o
  -2   1  16      268.28      278.73     47.83 o
  -1   1  16    17212.66    17101.43    280.27 o
   0   1  16     4030.76     4294.65     95.25 o
   1   1  16      570.20      606.64     20.37 o
   2   1  16      493.55      532.85     20.00 o
   3   1  16     2754.26     2901.72     53.43 o
   4   1  16      167.25      231.34     27.98 o
   5   1  16     2467.04     2413.66     66.83 o
   6   1  16      312.97      327.46     30.84 o
   7   1  16     1121.31     1157.22     61.34 o
   8   1  16      113.12      134.32     32.75 o
   9   1  16      933.64      978.01     43.77 o
  10   1  16     2671.35     2763.75     75.47 o
  11   1  16      390.88      421.87     36.17 o
  12   1  16      177.04      318.22     45.49 o
  13   1  16      646.17      682.51     57.39 o
  14   1  16      693.77      699.92     70.47 o
  15   1  16      201.46      151.92     57.70 o
  16   1  16     2516.31     2677.86    306.85 o
  17   1  16      472.91      535.50     87.61 o
  18   1  16      129.73      177.27     70.74 o
  19   1  16      338.63      431.60     67.38 o
 -26   2  16      838.93      839.38     83.22 o
 -25   2  16      641.61      644.63     89.13 o
 -24   2  16        5.34       42.90     50.19 o
 -23   2  16     1351.70     1451.60    134.24 o
 -22   2  16      738.94      753.55     66.22 o
 -21   2  16       12.96       -2.08     39.60 o
 -20   2  16     2836.43     2873.27    106.22 o
 -19   2  16      321.75      328.65     40.36 o
 -18   2  16      772.19      773.74     54.67 o
 -17   2  16      520.17      603.72     43.38 o
 -16   2  16     8785.00     9008.85    175.71 o
 -15   2  16     1842.70     1807.99     56.42 o
 -14   2  16      155.30      118.59     24.73 o
 -13   2  16     3980.00     3968.59     77.01 o
 -12   2  16     5940.03     5809.01    121.39 o
 -11   2  16      246.27      239.11     21.83 o
 -10   2  16      297.81      307.31     22.28 o
  -9   2  16    16203.74    16132.59    218.27 o
  -8   2  16     8783.20     8610.04    135.44 o
  -7   2  16     8591.00     8326.15    109.49 o
  -6   2  16     1581.27     1457.54     31.68 o
  -5   2  16     4823.92     4841.66     71.40 o
  -4   2  16      590.42      570.84     26.96 o
  -3   2  16     3608.75     3468.10     75.01 o
  -2   2  16     1002.76      935.66     26.38 o
  -1   2  16      238.71      239.30     16.78 o
   0   2  16      955.99     1028.16     43.42 o
   1   2  16     7710.70     8087.91    124.15 o
   2   2  16     6301.82     6216.64    113.21 o
   3   2  16     2368.37     2464.84     63.02 o
   4   2  16      534.41      584.08     64.37 o
   5   2  16     2245.76     2165.67     57.92 o
   6   2  16     3204.21     3316.55     77.32 o
   7   2  16     1663.28     1713.33     55.82 o
   8   2  16     3140.51     3202.10     82.24 o
   9   2  16       25.40       47.76     25.25 o
  10   2  16     4674.77     4644.18    128.02 o
  11   2  16       19.10       23.81     35.25 o
  12   2  16      538.95      555.13     46.66 o
  13   2  16       38.99       -0.02     36.42 o
  14   2  16     1674.20     1713.48     75.13 o
  15   2  16      290.00      281.45     47.16 o
  16   2  16      252.48      256.85     49.04 o
  17   2  16        1.59       32.64     49.20 o
  18   2  16       18.52       22.43     70.68 o
 -25   3  16     1062.09     1183.40     93.93 o
 -24   3  16     1096.27     1103.33     85.81 o
 -23   3  16       24.92       42.20     50.74 o
 -22   3  16     1485.77     1584.57     89.37 o
 -21   3  16       29.66      -24.55     42.20 o
 -20   3  16       66.86      -11.55     37.22 o
 -19   3  16       11.14       15.15     40.35 o
 -18   3  16     7104.86     7177.51    156.87 o
 -17   3  16      610.91      624.48     47.67 o
 -16   3  16       59.86       95.75     31.30 o
 -15   3  16      103.95       69.68     28.64 o
 -14   3  16     4147.79     4346.57    109.76 o
 -13   3  16      185.74      173.49     26.62 o
 -12   3  16     1460.73     1477.37     50.33 o
 -11   3  16     1230.48     1224.47     41.15 o
 -10   3  16      191.71      193.19     21.90 o
  -9   3  16      108.76      126.62     19.46 o
  -8   3  16      610.12      560.57     42.05 o
  -7   3  16    15616.09    15721.96    206.15 o
  -6   3  16      585.89      643.42     24.85 o
  -5   3  16      469.59      444.04     20.38 o
  -4   3  16      395.15      357.29     18.74 o
  -3   3  16      691.05      698.97     24.69 o
  -2   3  16      164.51      179.53     22.82 o
  -1   3  16     2558.58     2552.77     48.61 o
   0   3  16     1362.96     1266.37     37.16 o
   1   3  16        2.91       12.62     16.69 o
   2   3  16     8170.01     8642.11    140.10 o
   3   3  16     3918.77     3810.37     76.15 o
   4   3  16      264.47      264.22     24.56 o
   5   3  16      342.38      329.53     26.54 o
   6   3  16       11.20       -4.39     29.46 o
   7   3  16      488.86      540.11     33.53 o
   8   3  16       87.64      119.42     30.17 o
   9   3  16       23.73        1.59     28.42 o
  10   3  16      108.14       98.29     32.62 o
  11   3  16      221.27      257.56     39.34 o
  12   3  16     1209.77     1267.35     81.44 o
  13   3  16      448.66      394.12     50.07 o
  14   3  16     3942.60     4142.79    135.67 o
  15   3  16       63.21       33.33     42.33 o
  16   3  16     1473.43     1401.31     88.17 o
  17   3  16       89.09       77.99     55.60 o
  18   3  16       90.84       81.11     72.75 o
 -24   4  16       60.33      -44.55     54.26 o
 -23   4  16      893.80      920.21     81.49 o
 -22   4  16      288.34      385.33     63.70 o
 -21   4  16      599.46      644.11     59.25 o
 -20   4  16     2876.42     2756.21     97.74 o
 -19   4  16      306.31      420.46     48.92 o
 -18   4  16      225.04      228.22     42.22 o
 -17   4  16      143.97      185.04     38.76 o
 -16   4  16     4219.31     4389.81    148.95 o
 -15   4  16     1045.49      983.73     55.13 o
 -14   4  16      121.39      141.37     33.38 o
 -13   4  16      147.17      123.06     36.74 o
 -12   4  16      329.22      357.57     39.76 o
 -11   4  16      156.59      234.79     27.74 o
 -10   4  16      805.75      811.89     38.78 o
  -9   4  16     6269.17     6199.69    113.66 o
  -8   4  16      479.17      411.73     35.19 o
  -7   4  16     2460.75     2417.60     52.15 o
  -6   4  16     1051.02     1065.83     34.57 o
  -5   4  16     2587.31     2567.82     56.42 o
  -4   4  16       28.32      -10.15     17.64 o
  -3   4  16      727.70      743.56     31.51 o
  -2   4  16        8.90      -17.90     17.90 o
  -1   4  16      684.62      648.34     35.64 o
   0   4  16       73.40       41.05     27.04 o
   1   4  16     5131.55     5005.17    109.02 o
   2   4  16     3519.06     3547.22     87.50 o
   3   4  16        1.08       23.88     26.86 o
   4   4  16     1983.70     1971.82     65.24 o
   5   4  16     1866.73     1908.14    120.27 o
   6   4  16     1353.58     1364.58     57.71 o
   7   4  16       84.44       85.45     32.02 o
   8   4  16     2590.66     2736.80     83.93 o
   9   4  16      279.07      348.60     46.24 o
  10   4  16     1678.08     1704.34     71.18 o
  11   4  16        0.22       12.40     34.47 o
  12   4  16     1269.47     1268.60     67.98 o
  13   4  16      105.57      120.29     45.59 o
  14   4  16     1479.45     1440.34     74.77 o
  15   4  16      283.47      336.09     60.48 o
  16   4  16      229.85      296.30     80.82 o
 -22   5  16      320.65      333.70     68.52 o
 -21   5  16        1.03      -22.95     42.35 o
 -20   5  16      670.31      683.48     62.15 o
 -19   5  16      198.13      146.80     46.55 o
 -18   5  16     1907.56     2021.51     84.15 o
 -17   5  16        3.10       14.14     37.57 o
 -16   5  16      275.45      303.66     45.26 o
 -15   5  16      548.31      598.29     58.93 o
 -14   5  16     4307.24     4411.69    115.75 o
 -13   5  16        1.93       50.93     31.79 o
 -12   5  16      211.97      176.19     36.04 o
 -11   5  16      493.08      489.45     42.17 o
 -10   5  16     3103.03     2914.39    115.27 o
  -9   5  16       60.03       85.79     30.09 o
  -8   5  16     3602.35     3599.27    123.57 o
  -7   5  16     3857.11     3795.23     85.67 o
  -6   5  16      446.12      458.39     34.82 o
  -5   5  16     3571.69     3455.02     88.52 o
  -4   5  16      130.62       58.37     42.33 o
  -3   5  16     2004.85     1892.26     58.25 o
  -2   5  16      296.46      269.30     30.46 o
  -1   5  16     5803.11     5437.59    139.79 o
   0   5  16      254.27      218.19     80.33 o
   1   5  16       12.08       -2.62     27.57 o
   2   5  16      910.34      913.21     51.18 o
   3   5  16     3465.95     3301.05     91.26 o
   4   5  16        1.49        9.13     30.68 o
   5   5  16     1849.14     1671.47     66.91 o
   6   5  16      940.39      928.56     54.43 o
   7   5  16      174.24      195.19     38.25 o
   8   5  16       38.96       59.38     34.80 o
   9   5  16      413.50      455.24     48.22 o
  10   5  16     1253.14     1241.04     66.55 o
  11   5  16      853.48      768.44     59.57 o
  12   5  16       78.23       94.14     42.11 o
  13   5  16      279.67      174.12     47.34 o
  14   5  16      619.19      533.96     58.43 o
  15   5  16        4.11      179.14     71.22 o
 -20   6  16      735.98      795.61     68.96 o
 -19   6  16       42.21       43.51     54.06 o
 -18   6  16       24.70       10.64     43.03 o
 -17   6  16       36.64       16.24     40.48 o
 -16   6  16     1447.90     1582.75    100.11 o
 -15   6  16      518.99      648.45     79.94 o
 -14   6  16     1124.91     1065.07     93.70 o
 -13   6  16     1715.07     1748.33     95.16 o
 -12   6  16      454.44      432.01     46.69 o
 -11   6  16      343.17      327.66     42.71 o
 -10   6  16       16.57        8.58     31.68 o
  -9   6  16     1088.31     1183.78     59.43 o
  -8   6  16      265.16      283.14     38.10 o
  -7   6  16      978.82      934.17     47.40 o
  -6   6  16       52.77       21.52     27.37 o
  -5   6  16      173.81      195.47     31.64 o
  -4   6  16      241.77      236.96     35.92 o
  -3   6  16     2163.48     2190.96     73.10 o
  -2   6  16        0.45      -21.77     31.31 o
  -1   6  16      496.40      329.03     41.06 o
   0   6  16        6.54      -12.22     32.57 o
   1   6  16      803.84      660.33     49.48 o
   2   6  16      470.57      522.59     60.30 o
   3   6  16       34.49      -22.11     33.19 o
   4   6  16     1079.51     1115.94     60.64 o
   5   6  16      275.80      358.72     49.55 o
   6   6  16       23.42       -6.76     36.82 o
   7   6  16        1.89       32.90     39.34 o
   8   6  16     3361.73     3493.69    108.27 o
   9   6  16      163.07      194.03     46.64 o
  10   6  16      155.36      130.34     52.72 o
  11   6  16        0.26      -26.25     42.20 o
  12   6  16      320.80      285.50     53.56 o
 -16   7  16       11.81        2.80     44.28 o
 -15   7  16      165.70      168.86     49.09 o
 -14   7  16      785.12      791.02     65.43 o
 -13   7  16        7.18        2.53     39.98 o
 -12   7  16      420.25      469.04     83.80 o
 -11   7  16       37.35       53.38     38.88 o
 -10   7  16       58.46       58.37     38.34 o
  -9   7  16      102.14      110.55     39.41 o
  -8   7  16      286.55      215.59     67.07 o
  -7   7  16      282.31      256.93     42.75 o
  -6   7  16       66.93        9.75     32.61 o
  -5   7  16      787.53      739.07     53.35 o
  -4   7  16       55.44       37.04     36.74 o
  -3   7  16      995.83     1140.43     92.57 o
  -2   7  16       10.70       82.90     44.57 o
  -1   7  16     1721.76     1540.27     81.65 o
   0   7  16      294.57      303.61     47.78 o
   1   7  16      113.83       95.79     40.43 o
   2   7  16       10.61       45.50     39.54 o
   3   7  16      665.38      762.11     66.52 o
   4   7  16      124.39       71.06     41.61 o
   5   7  16      216.97      295.63     66.63 o
   6   7  16     1585.02     1543.14     78.34 o
   7   7  16      212.82      204.72     66.55 o
   8   7  16       19.28       41.14     45.26 o
   9   7  16       15.32       60.02     52.40 o
 -11   8  16       26.45      143.81     47.09 o
 -10   8  16      274.19      260.56     66.14 o
  -9   8  16      779.80      934.96     66.96 o
  -8   8  16       53.03       28.22     42.25 o
  -7   8  16      219.06      233.67     49.82 o
  -6   8  16      323.14      319.16     50.35 o
  -5   8  16      655.51      592.98     52.68 o
  -4   8  16      113.95       56.67     39.02 o
  -3   8  16     1564.71     1505.99     67.87 o
  -2   8  16       11.25       59.90     40.51 o
  -1   8  16       41.09       54.02     51.60 o
   0   8  16       12.76       61.93     52.05 o
   1   8  16     1346.78     1428.20     89.03 o
   2   8  16       25.49       39.66     46.58 o
   3   8  16       87.99       85.89     55.51 o
 -26   1  17       65.38       25.42     96.47 o
 -25   1  17      432.71      375.31    110.73 o
 -24   1  17      471.24      617.76     97.73 o
 -23   1  17       55.00       56.16     98.99 o
 -22   1  17       55.90      119.71     59.05 o
 -21   1  17       30.78       22.84     60.36 o
 -20   1  17        0.52       82.23     55.32 o
 -19   1  17        0.06      -27.98     29.55 o
 -18   1  17      752.40      724.49     66.38 o
 -17   1  17       16.67       40.42     25.78 o
 -16   1  17     2455.73     2435.73     65.69 o
 -15   1  17      306.78      336.82     27.54 o
 -14   1  17      294.85      277.51     29.70 o
 -13   1  17      190.20      179.61     21.87 o
 -12   1  17       40.15       73.52     20.66 o
 -11   1  17      605.13      620.37     31.94 o
 -10   1  17       24.31       39.62     16.01 o
  -9   1  17      149.80      168.84     15.18 o
  -8   1  17     1177.29     1137.36     27.58 o
  -7   1  17     1794.03     1724.72     35.33 o
  -6   1  17     3271.47     3311.11     52.09 o
  -5   1  17      401.36      393.51     21.76 o
  -4   1  17     3084.40     3069.94     76.48 o
  -3   1  17      888.66     1018.26     36.19 o
  -2   1  17      288.04      292.32     21.51 o
  -1   1  17      783.15     1120.74     41.01 o
   0   1  17      383.85      476.15     28.06 o
   1   1  17     2248.02     2250.93     58.30 o
   2   1  17        0.71       -8.60     11.63 o
   3   1  17     5007.64     4961.22     88.88 o
   4   1  17        1.78       11.59     24.01 o
   5   1  17      469.42      497.63     34.34 o
   6   1  17      867.71      845.92     43.13 o
   7   1  17      735.61      675.35     41.68 o
   8   1  17       14.90       39.18     30.64 o
   9   1  17        0.14       -7.52     31.27 o
  10   1  17        4.26        0.06     22.89 o
  11   1  17     2256.45     2140.02     68.10 o
  12   1  17      622.72      638.79     67.77 o
  13   1  17      157.14      191.41     45.69 o
  14   1  17      109.19      114.78     45.64 o
  15   1  17       27.13       37.98     54.71 o
  16   1  17       20.16      -53.23     53.23 o
  17   1  17       31.82       51.07    126.06 o
  18   1  17       15.64       83.18     67.83 o
 -26   2  17        4.23       20.16     55.66 o
 -25   2  17        7.51      -47.64     47.64 o
 -24   2  17        2.78       -2.60     48.32 o
 -23   2  17        0.16       18.22     63.97 o
 -22   2  17      371.21      343.02    119.50 o
 -21   2  17      677.13      657.15     62.89 o
 -20   2  17     1359.72     1480.06     77.33 o
 -19   2  17      357.62      456.94     43.90 o
 -18   2  17       19.48        4.94     31.54 o
 -17   2  17      359.76      408.38     57.12 o
 -16   2  17       44.78       90.52     28.88 o
 -15   2  17       24.53        3.91     46.73 o
 -14   2  17        0.19      -12.91     23.53 o
 -13   2  17        0.55       36.28     21.39 o
 -12   2  17     3631.97     3704.68     79.70 o
 -11   2  17      575.74      588.54     31.67 o
 -10   2  17      710.25      731.41     37.96 o
  -9   2  17      350.52      300.73     23.87 o
  -8   2  17       75.30       66.39     15.30 o
  -7   2  17      297.20      325.89     21.30 o
  -6   2  17      756.66      735.08     24.30 o
  -5   2  17      402.64      405.42     18.15 o
  -4   2  17     1140.62     1185.34     45.86 o
  -3   2  17      281.39      280.09     16.03 o
  -2   2  17     1460.77     1463.04     42.06 o
  -1   2  17     2637.90     2540.39     54.36 o
   0   2  17       42.35       28.34     15.59 o
   1   2  17      458.91      515.74     25.09 o
   2   2  17        0.98       20.74     16.30 o
   3   2  17       80.85      132.52     34.00 o
   4   2  17       75.01       88.81     26.12 o
   5   2  17        8.68       22.29     36.89 o
   6   2  17       44.54       87.03     28.95 o
   7   2  17     4337.92     4354.51     95.46 o
   8   2  17       11.55        8.37     26.09 o
   9   2  17       46.33       36.80     26.08 o
  10   2  17      316.19      304.90     43.45 o
  11   2  17       77.80       77.13     54.57 o
  12   2  17      170.31      126.81     36.07 o
  13   2  17      210.50      273.84     43.03 o
  14   2  17        4.47       44.44     39.18 o
  15   2  17      176.94      175.76     45.47 o
  16   2  17      262.17      174.10     45.78 o
  17   2  17        2.24      -37.77     48.52 o
  18   2  17      112.36      165.89     74.01 o
 -25   3  17       37.78       24.07     54.01 o
 -24   3  17        4.25       29.36     51.16 o
 -23   3  17       12.79      -31.37     45.90 o
 -22   3  17      300.70      307.13     57.71 o
 -21   3  17       37.10      -26.58     43.17 o
 -20   3  17      337.12      228.93     45.13 o
 -19   3  17       15.89       53.76     36.93 o
 -18   3  17       26.55       76.40     34.84 o
 -17   3  17      133.80      116.43     34.05 o
 -16   3  17        6.13      -34.70     49.32 o
 -15   3  17       31.83       55.54     28.93 o
 -14   3  17       89.84       61.57     28.35 o
 -13   3  17        4.51      -14.85     23.82 o
 -12   3  17      631.26      605.11     38.01 o
 -11   3  17      265.72      335.40     28.64 o
 -10   3  17      548.11      519.42     37.63 o
  -9   3  17      766.32      747.83     34.77 o
  -8   3  17        0.07      -14.66     17.25 o
  -7   3  17        0.25       -7.89     15.80 o
  -6   3  17      208.57      233.00     20.16 o
  -5   3  17      339.10      351.10     21.60 o
  -4   3  17     1467.19     1398.87     36.71 o
  -3   3  17      105.59       49.39     15.69 o
  -2   3  17      505.91      527.38     24.50 o
  -1   3  17      140.76      161.97     22.99 o
   0   3  17      331.23      325.84     19.59 o
   1   3  17      206.13      176.57     17.31 o
   2   3  17      178.98      178.07     22.40 o
   3   3  17       79.17      115.87     20.16 o
   4   3  17       27.99       18.76     18.20 o
   5   3  17      297.66      288.67     26.54 o
   6   3  17      104.49       94.85     22.98 o
   7   3  17      750.37      743.97     37.79 o
   8   3  17      291.31      219.32     34.63 o
   9   3  17      229.75      274.27     41.44 o
  10   3  17       23.63       11.07     30.56 o
  11   3  17       29.81        3.76     32.26 o
  12   3  17      494.79      492.79     55.51 o
  13   3  17      171.77      255.27     68.60 o
  14   3  17       41.76       59.72     40.87 o
  15   3  17       89.45       45.62     43.33 o
  16   3  17       69.29       18.34     51.00 o
  17   3  17       11.97      -28.69     51.06 o
 -24   4  17       20.78       57.73     56.37 o
 -23   4  17       13.40       36.35     55.68 o
 -22   4  17      757.07      803.23     75.23 o
 -21   4  17      220.29      243.44     48.79 o
 -20   4  17       58.76       50.14     42.72 o
 -19   4  17      170.95      206.99     44.03 o
 -18   4  17      474.86      455.69     59.90 o
 -17   4  17      493.23      499.77     54.63 o
 -16   4  17       13.88       86.65     35.14 o
 -15   4  17      396.91      420.29     42.50 o
 -14   4  17      197.64      118.02     33.31 o
 -13   4  17      194.43      226.51     33.76 o
 -12   4  17     1020.65     1069.92     50.76 o
 -11   4  17        1.28      -23.34     23.34 o
 -10   4  17      970.41      929.76     46.69 o
  -9   4  17      180.46      210.24     29.20 o
  -8   4  17      245.60      232.73     29.68 o
  -7   4  17        5.44        5.11     31.03 o
  -6   4  17      276.48      273.15     39.80 o
  -5   4  17     1025.79      994.46     41.18 o
  -4   4  17        4.81      -33.96     33.96 o
  -3   4  17     5981.64     5890.34     99.58 o
  -2   4  17      762.53      689.04     33.82 o
  -1   4  17      100.48       60.06     21.79 o
   0   4  17       33.75       12.07     22.80 o
   1   4  17     1284.65     1248.27     80.37 o
   2   4  17       95.71       99.67     26.42 o
   3   4  17     1364.63     1330.82     54.68 o
   4   4  17      311.90      304.70     34.75 o
   5   4  17      778.48      744.86     44.90 o
   6   4  17     1102.47     1152.70     61.58 o
   7   4  17      166.58      258.91     35.65 o
   8   4  17       84.62       86.94     49.87 o
   9   4  17        3.66      -30.81     30.81 o
  10   4  17       57.49       90.58     35.73 o
  11   4  17      391.02      440.44     47.60 o
  12   4  17       20.39       48.20     40.18 o
  13   4  17       14.74      -29.98     40.31 o
  14   4  17      218.18      175.24     47.38 o
  15   4  17       25.11       66.02     50.75 o
  16   4  17      242.88      236.08     72.30 o
 -22   5  17       43.38      102.69     54.92 o
 -21   5  17       48.15       62.82     46.16 o
 -20   5  17        8.73       -2.93     42.03 o
 -19   5  17       46.41       77.83     41.79 o
 -18   5  17      133.98      213.07     46.10 o
 -17   5  17      291.11      244.77     45.26 o
 -16   5  17      363.83      377.29     47.39 o
 -15   5  17      768.07      848.65     64.48 o
 -14   5  17      367.36      435.27     44.90 o
 -13   5  17      174.68      151.52     36.82 o
 -12   5  17      139.25      141.33     34.31 o
 -11   5  17     3708.22     3828.50    188.90 o
 -10   5  17      125.74      153.17     39.43 o
  -9   5  17     1950.92     1964.75     69.10 o
  -8   5  17      523.62      561.37     40.99 o
  -7   5  17      641.02      620.36     81.33 o
  -6   5  17      615.25      606.73     36.99 o
  -5   5  17     1559.26     1632.78     91.64 o
  -4   5  17      335.28      347.77     34.64 o
  -3   5  17      397.24      369.08     41.53 o
  -2   5  17     1016.95      992.18     43.77 o
  -1   5  17        1.88      -15.49     28.27 o
   0   5  17       82.40       23.80     40.42 o
   1   5  17      810.63      835.44     48.39 o
   2   5  17      431.29      439.40     40.80 o
   3   5  17       98.45       89.17     31.64 o
   4   5  17      647.27      624.42     46.76 o
   5   5  17       88.75       74.55     33.63 o
   6   5  17      204.89      180.10     37.85 o
   7   5  17      346.17      321.81     42.04 o
   8   5  17      468.54      394.74     47.09 o
   9   5  17        0.14       12.46     35.72 o
  10   5  17        0.17       24.42     39.64 o
  11   5  17        7.54       36.85     39.83 o
  12   5  17        5.81      -27.82     47.57 o
  13   5  17      382.44      444.47     54.35 o
  14   5  17      471.28      396.78    106.89 o
 -19   6  17        0.27      -38.00     43.76 o
 -18   6  17      499.97      509.68     95.50 o
 -17   6  17      257.07      186.19     47.68 o
 -16   6  17       21.55       91.14     44.62 o
 -15   6  17       49.32      112.81     41.49 o
 -14   6  17      389.99      389.11     48.46 o
 -13   6  17      141.64      227.71     41.72 o
 -12   6  17      231.72      265.64     41.50 o
 -11   6  17       81.72       58.74     33.71 o
 -10   6  17      196.71      141.91     35.95 o
  -9   6  17       42.32       18.08     30.53 o
  -8   6  17       74.31       56.08     31.28 o
  -7   6  17       65.74       10.43     25.96 o
  -6   6  17       68.66       84.94     30.56 o
  -5   6  17       20.09       28.92     31.88 o
  -4   6  17        1.43        5.30     28.44 o
  -3   6  17      151.59      147.90     32.33 o
  -2   6  17      124.31       81.96     28.20 o
  -1   6  17        0.56      -19.63     40.47 o
   0   6  17      263.45      245.88     39.99 o
   1   6  17       15.97       -5.89     32.77 o
   2   6  17       60.06       33.02     34.38 o
   3   6  17      155.48      119.80     38.44 o
   4   6  17      319.14      340.14     46.30 o
   5   6  17      218.54      224.68     42.29 o
   6   6  17       94.52      129.84     42.07 o
   7   6  17      361.64      433.12     51.50 o
   8   6  17      134.07      214.91     46.41 o
   9   6  17       63.57       64.67     43.03 o
  10   6  17       24.24       38.32     43.12 o
  11   6  17      297.74      222.03     51.65 o
 -16   7  17      202.90      129.80     53.50 o
 -15   7  17       16.51       35.58     45.15 o
 -14   7  17       23.22      -40.58     40.58 o
 -13   7  17       28.58       45.23     41.38 o
 -12   7  17      145.22      137.21     50.31 o
 -11   7  17       49.89       65.57     38.94 o
 -10   7  17      322.27      378.05     48.09 o
  -9   7  17      866.76      981.98     84.09 o
  -8   7  17      426.34      332.67     46.33 o
  -7   7  17       98.25       50.54     36.93 o
  -6   7  17       81.30      108.97     34.93 o
  -5   7  17      707.32      726.18     48.18 o
  -4   7  17      206.27      306.95     43.88 o
  -3   7  17      372.77      420.70     55.11 o
  -2   7  17      116.09       59.19     36.07 o
  -1   7  17       71.21       43.13     44.80 o
   0   7  17        8.12      -43.84     44.83 o
   1   7  17       63.99       21.02     39.48 o
   2   7  17      290.22      252.98     46.68 o
   3   7  17      310.80      341.27     50.58 o
   4   7  17       36.85      -29.24     40.76 o
   5   7  17       12.24       51.20     43.71 o
   6   7  17      216.56      218.00     50.55 o
   7   7  17        4.05       14.00     44.44 o
   8   7  17      350.59      412.96     75.60 o
  -9   8  17        0.45       18.05     40.99 o
  -8   8  17       61.03       67.03     44.10 o
  -7   8  17      270.59      360.38     55.56 o
  -6   8  17       29.51       26.44     42.08 o
  -5   8  17      231.38      243.41     44.44 o
  -4   8  17      498.93      508.24     50.78 o
  -3   8  17      707.54      667.84     53.56 o
  -2   8  17       54.31       16.54     40.84 o
  -1   8  17      580.66      586.57     56.94 o
   0   8  17      564.64      761.73     72.57 o
   1   8  17      286.13      333.85    116.26 o
 -26   0  18     1286.66     1410.17    164.20 o
 -25   0  18      192.35      268.64    109.11 o
 -24   0  18       27.75      183.49     93.90 o
 -23   0  18     3607.58     3501.24    214.99 o
 -22   0  18      345.51      398.36     95.46 o
 -21   0  18        6.07      -38.69     64.56 o
 -20   0  18       31.68       15.33     67.55 o
 -19   0  18      412.53      517.17     87.91 o
 -18   0  18     1702.44     1566.93     87.87 o
 -17   0  18      199.39      222.30     52.04 o
 -16   0  18       75.09      -28.77     66.23 o
 -15   0  18     3936.53     3968.26    136.40 o
 -14   0  18      966.84     1047.77     59.87 o
 -13   0  18    17059.72    17345.85    510.93 o
 -12   0  18     1146.46     1176.07     57.04 o
 -11   0  18      331.66      425.55     36.23 o
 -10   0  18      287.61      385.43     33.02 o
  -9   0  18     6247.12     6413.09    121.81 o
  -8   0  18     2429.67     2433.30     58.40 o
  -7   0  18      796.83      794.14     47.25 o
  -6   0  18     3332.12     3022.57     73.14 o
  -5   0  18      603.49      592.09     29.55 o
  -4   0  18      224.99      230.97     17.63 o
  -3   0  18     1093.80     1211.59    115.82 o
  -2   0  18     8822.31     8947.78    368.65 o
  -1   0  18      618.92      592.62     89.35 o
   0   0  18     7518.85     7243.90    144.35 o
   1   0  18     1115.99     1152.84     98.96 o
   2   0  18     2799.98     2803.57     71.52 o
   3   0  18       36.73       28.59     27.30 o
   4   0  18      341.55      296.60     59.47 o
   5   0  18     1826.90     1827.83     84.49 o
   6   0  18     1218.29     1346.49     76.10 o
   7   0  18      840.70      981.81    104.14 o
   8   0  18     2374.11     2331.12    105.86 o
   9   0  18     3399.18     3599.78    138.46 o
  10   0  18     2760.87     2662.20    119.82 o
  11   0  18      764.68      900.10     77.55 o
  12   0  18      850.16      923.19    107.31 o
  13   0  18        1.29      142.53     74.50 o
  14   0  18       30.89       41.92     70.66 o
  15   0  18      678.87      844.02    116.06 o
  16   0  18       72.08      115.22     90.19 o
  17   0  18        1.32      -55.33     83.24 o
  18   0  18     1467.40     1448.50    156.78 o
 -26   1  18        0.86       61.14     75.56 o
 -25   1  18      428.26      567.01     86.85 o
 -24   1  18     1378.98     1568.65    213.25 o
 -23   1  18      772.07      894.20     90.07 o
 -22   1  18      685.29      725.06    190.31 o
 -21   1  18     4762.59     4945.35    216.48 o
 -20   1  18       31.43      192.38     53.49 o
 -19   1  18      269.64      377.18     45.23 o
 -18   1  18       90.32       25.27     34.68 o
 -17   1  18     1930.00     2060.03     69.00 o
 -16   1  18      325.75      331.04     35.11 o
 -15   1  18     5435.58     5501.39    120.76 o
 -14   1  18       62.81       58.34     22.97 o
 -13   1  18      429.45      397.57     30.55 o
 -12   1  18        2.95      -18.84     18.84 o
 -11   1  18     2598.29     2651.12     64.32 o
 -10   1  18      609.27      561.36     27.99 o
  -9   1  18      361.61      368.61     27.07 o
  -8   1  18      690.84      662.70     23.35 o
  -7   1  18     1011.07     1021.37     27.19 o
  -6   1  18      801.73      848.08     23.90 o
  -5   1  18        9.95       41.57     12.10 o
  -4   1  18    25041.58    25106.42    402.59 o
  -3   1  18       33.77       88.67     24.51 o
  -2   1  18      300.52      306.94     27.83 o
  -1   1  18      344.65      344.19     39.17 o
   0   1  18    10440.26    10559.44    185.64 o
   1   1  18      379.23      453.29     20.82 o
   2   1  18     1191.46     1273.50     37.21 o
   3   1  18      454.78      487.40     30.83 o
   4   1  18      392.07      399.03     30.93 o
   5   1  18     1543.74     1523.54     54.89 o
   6   1  18      119.74      120.42     41.16 o
   7   1  18     2824.98     2726.28     79.93 o
   8   1  18       95.42      175.15     36.11 o
   9   1  18      917.50      997.72     97.18 o
  10   1  18        7.27       -1.90     35.72 o
  11   1  18     1699.20     1731.44    104.91 o
  12   1  18        3.28       76.84     43.85 o
  13   1  18     1384.42     1508.99     80.13 o
  14   1  18      161.99      194.65     50.91 o
  15   1  18      121.54      104.09    104.68 o
  16   1  18       25.07       34.70     58.44 o
  17   1  18     1036.62     1087.79    210.62 o
 -26   2  18     1120.49     1143.16     90.69 o
 -25   2  18       60.73      119.28     56.55 o
 -24   2  18      119.92       31.20     51.24 o
 -23   2  18      687.08      585.19     65.78 o
 -22   2  18      780.74      675.81     82.48 o
 -21   2  18       85.82       98.52     45.14 o
 -20   2  18     1816.76     1850.31    139.38 o
 -19   2  18     1471.27     1677.67     69.15 o
 -18   2  18      713.83      734.63     55.11 o
 -17   2  18        3.46      -26.43     26.43 o
 -16   2  18       47.91       91.81     29.40 o
 -15   2  18     5444.84     5610.47    123.16 o
 -14   2  18     1032.19      997.89     47.37 o
 -13   2  18     3425.76     3479.25     78.55 o
 -12   2  18     1991.88     1950.43     59.76 o
 -11   2  18       40.58       35.13     25.91 o
 -10   2  18     7230.72     7127.80    121.92 o
  -9   2  18     1745.94     1763.92     46.80 o
  -8   2  18      240.51      254.93     23.32 o
  -7   2  18      123.56      144.91     24.62 o
  -6   2  18     7273.59     7083.53    100.86 o
  -5   2  18      194.16      197.40     16.07 o
  -4   2  18       42.41       32.19     13.21 o
  -3   2  18       17.76       36.04     31.06 o
  -2   2  18     3892.16     3878.82     70.17 o
  -1   2  18      833.03      799.30     30.24 o
   0   2  18       78.01      120.73     17.15 o
   1   2  18     1711.63     1810.12     83.55 o
   2   2  18     8085.90     8076.12    168.61 o
   3   2  18      351.85      402.27     48.76 o
   4   2  18     1263.63     1232.28     62.61 o
   5   2  18     3873.87     3666.16     99.54 o
   6   2  18      462.64      482.31     42.14 o
   7   2  18     3941.86     3871.80    110.00 o
   8   2  18     1007.31     1160.34     87.48 o
   9   2  18      554.91      565.15     41.26 o
  10   2  18       65.68       83.29     39.11 o
  11   2  18     1567.02     1693.98     81.30 o
  12   2  18       67.80       54.30     35.01 o
  13   2  18       96.68       93.18     38.86 o
  14   2  18      111.86      124.79     42.38 o
  15   2  18      152.07      149.69     46.58 o
  16   2  18        0.93        3.62     42.70 o
  17   2  18       80.94      141.43     78.70 o
 -25   3  18       92.41       54.32     57.53 o
 -24   3  18      509.29      411.52     66.46 o
 -23   3  18       34.69       27.81     49.53 o
 -22   3  18       55.89       70.26     63.59 o
 -21   3  18     3042.28     3370.58    121.44 o
 -20   3  18       82.93      122.37     40.03 o
 -19   3  18     2706.92     2711.15     91.62 o
 -18   3  18      123.65      110.15     36.94 o
 -17   3  18     2902.39     2980.95     94.06 o
 -16   3  18      422.76      451.42     41.89 o
 -15   3  18     1214.28     1170.28     62.89 o
 -14   3  18     1188.62     1306.05     56.13 o
 -13   3  18       24.97      -17.66     23.55 o
 -12   3  18      437.56      399.48     34.62 o
 -11   3  18      792.94      825.37     38.55 o
 -10   3  18       89.70       56.46     21.23 o
  -9   3  18      373.59      432.09     28.85 o
  -8   3  18     2281.98     2208.90     56.96 o
  -7   3  18     4798.88     4803.23     82.46 o
  -6   3  18     2913.79     3039.99     74.91 o
  -5   3  18      652.94      651.58     27.33 o
  -4   3  18     4121.76     3980.82    108.17 o
  -3   3  18      760.79      685.17     28.92 o
  -2   3  18      288.67      265.81     25.25 o
  -1   3  18      512.38      519.72     27.05 o
   0   3  18     4744.51     4734.92     99.21 o
   1   3  18        4.75        4.94     16.37 o
   2   3  18     2373.17     2377.84     54.24 o
   3   3  18      172.05      152.11     21.55 o
   4   3  18      965.49     1006.21     38.89 o
   5   3  18     1102.87     1030.72     51.01 o
   6   3  18       38.13       -4.63     21.15 o
   7   3  18     1116.12     1187.81     46.60 o
   8   3  18        3.73       -4.12     28.01 o
   9   3  18      302.79      284.21     38.02 o
  10   3  18      172.47      156.02     36.27 o
  11   3  18     2246.40     2172.89     86.34 o
  12   3  18       45.09      149.95     41.01 o
  13   3  18     3934.54     4037.50    117.65 o
  14   3  18        0.37      -16.26     39.12 o
  15   3  18      298.76      273.54     50.18 o
  16   3  18      204.22      186.13     57.71 o
 -23   4  18      271.41      297.07     65.44 o
 -22   4  18     1216.35     1169.60    110.53 o
 -21   4  18      234.20      140.90     45.97 o
 -20   4  18      189.48      159.35     44.42 o
 -19   4  18     2073.35     2182.99     86.74 o
 -18   4  18        6.19       15.66     47.00 o
 -17   4  18      144.75      160.25     40.31 o
 -16   4  18        6.11       28.72     33.37 o
 -15   4  18     4275.15     4399.83    113.45 o
 -14   4  18      223.88      200.60     35.24 o
 -13   4  18     2875.91     2899.59     85.34 o
 -12   4  18      540.41      525.14     41.89 o
 -11   4  18        2.62        1.87     27.56 o
 -10   4  18     3184.38     3171.27     85.60 o
  -9   4  18     4453.77     4578.70    109.12 o
  -8   4  18      437.23      397.75     36.10 o
  -7   4  18     2835.89     2843.72     68.13 o
  -6   4  18     6292.83     6274.85    112.58 o
  -5   4  18       41.35       -5.61     22.56 o
  -4   4  18      205.73      173.96     22.71 o
  -3   4  18      152.38      119.79     27.26 o
  -2   4  18      723.23      765.20     34.33 o
  -1   4  18       69.59       58.75     20.50 o
   0   4  18       73.61      107.16     21.75 o
   1   4  18     1220.39     1245.41     45.89 o
   2   4  18     5072.15     5043.42    118.73 o
   3   4  18        5.42      -14.47     25.79 o
   4   4  18     1040.92     1041.93     66.82 o
   5   4  18     1883.64     1808.32     96.52 o
   6   4  18      469.07      419.48     45.69 o
   7   4  18      562.54      604.71     61.18 o
   8   4  18      468.44      411.47     42.50 o
   9   4  18      250.45      285.29     41.17 o
  10   4  18      672.49      642.02     51.87 o
  11   4  18     1992.30     2095.46     82.22 o
  12   4  18      118.65       75.71     41.85 o
  13   4  18      230.39      223.60     47.34 o
  14   4  18       30.24       -6.76     44.40 o
  15   4  18      629.63      704.99    155.52 o
 -21   5  18     1471.32     1423.50     80.44 o
 -20   5  18       25.59       26.45     43.02 o
 -19   5  18      333.84      356.27     51.65 o
 -18   5  18        7.44       34.28     40.38 o
 -17   5  18      873.07      952.53     62.60 o
 -16   5  18       84.39       72.17     38.96 o
 -15   5  18     1996.19     2126.88     82.02 o
 -14   5  18      184.50      192.56     39.29 o
 -13   5  18      135.32      180.20     36.61 o
 -12   5  18       13.93       12.82     29.41 o
 -11   5  18      700.57      710.41     47.34 o
 -10   5  18     1364.29     1368.52     62.51 o
  -9   5  18       21.12        4.45     27.71 o
  -8   5  18      908.90      830.00     47.56 o
  -7   5  18      544.01      487.06     36.35 o
  -6   5  18     1669.66     1632.28     55.33 o
  -5   5  18      127.00       73.60     37.53 o
  -4   5  18     6368.96     6416.08    134.03 o
  -3   5  18        0.91      -33.84     33.84 o
  -2   5  18       84.22        7.03     29.39 o
  -1   5  18      717.19      626.91     38.93 o
   0   5  18     4836.38     4780.38    113.68 o
   1   5  18      345.15      344.11     38.91 o
   2   5  18     2263.98     2271.35     75.89 o
   3   5  18     1212.72     1109.44     63.72 o
   4   5  18      142.13      212.69     38.08 o
   5   5  18     1739.79     1701.01     70.31 o
   6   5  18      310.34      348.40     43.41 o
   7   5  18      637.04      724.41     52.93 o
   8   5  18      155.53      149.72     40.00 o
   9   5  18      896.02      919.46     61.10 o
  10   5  18       21.17      -16.68     37.76 o
  11   5  18      600.59      713.02     58.94 o
  12   5  18       13.64       12.67     43.32 o
  13   5  18      804.34      809.36    104.19 o
 -19   6  18      239.58      199.48     52.41 o
 -18   6  18        6.50      -16.85     44.35 o
 -17   6  18      929.68      916.88     67.35 o
 -16   6  18        0.32       32.35     40.73 o
 -15   6  18      438.18      434.35     51.96 o
 -14   6  18      217.18      284.69     46.30 o
 -13   6  18     2517.83     2700.86    101.58 o
 -12   6  18      738.70      748.97     55.35 o
 -11   6  18      390.35      390.13     44.94 o
 -10   6  18      137.95      148.97     37.08 o
  -9   6  18     1069.29     1141.94     61.87 o
  -8   6  18       62.43       64.92     32.45 o
  -7   6  18        4.22       42.95     28.56 o
  -6   6  18      526.16      558.96     40.38 o
  -5   6  18      329.48      355.04     39.52 o
  -4   6  18       18.89       59.00     31.13 o
  -3   6  18       17.64       36.45     30.84 o
  -2   6  18     1887.07     1876.16     64.55 o
  -1   6  18        5.75       22.22     27.81 o
   0   6  18      240.69      200.52     40.21 o
   1   6  18      136.54       85.87     37.29 o
   2   6  18     1735.89     1800.99     75.34 o
   3   6  18      156.87       75.83     39.05 o
   4   6  18      860.43      971.18     60.63 o
   5   6  18     1369.55     1406.00     69.96 o
   6   6  18      269.83      319.27     55.95 o
   7   6  18      858.36      939.29     64.32 o
   8   6  18     1230.85     1219.60     71.06 o
   9   6  18     1193.74     1209.28     71.54 o
  10   6  18       12.22       54.12     44.41 o
 -15   7  18      980.85     1046.03     71.53 o
 -14   7  18       19.36      -35.84     41.00 o
 -13   7  18      240.81      209.78     49.76 o
 -12   7  18       64.89      110.00     43.62 o
 -11   7  18     1753.13     1974.35    108.15 o
 -10   7  18      191.92      162.10     43.64 o
  -9   7  18       22.20       -9.70     35.89 o
  -8   7  18      198.73      212.62     42.63 o
  -7   7  18      810.39      760.08     83.58 o
  -6   7  18       22.67        8.22     33.80 o
  -5   7  18       58.05       17.25     34.01 o
  -4   7  18     3892.68     4135.85    158.14 o
  -3   7  18       28.20      102.52     39.28 o
  -2   7  18      266.09      169.60     45.79 o
  -1   7  18        0.74      -10.36     34.51 o
   0   7  18     1319.88     1386.96     94.32 o
   1   7  18      237.82      178.13     46.64 o
   2   7  18      905.00      951.13     64.80 o
   3   7  18       74.08       96.21     44.78 o
   4   7  18       71.91       48.49     44.66 o
   5   7  18        0.72      -16.47     42.79 o
   6   7  18      360.46      417.11     73.30 o
  -7   8  18       17.58       20.42     42.08 o
  -6   8  18     1871.87     2041.58     78.51 o
  -5   8  18       25.28       45.57     50.30 o
  -4   8  18       59.13        7.40     38.54 o
  -3   8  18       35.61       38.19     37.46 o
  -2   8  18     1100.27     1166.99     81.26 o
  -1   8  18        4.13       48.03     92.46 o
 -26   1  19       28.26      -65.38     65.38 o
 -25   1  19      200.81      330.95     79.53 o
 -24   1  19      127.32      306.51     78.99 o
 -23   1  19      223.24      296.00    149.59 o
 -22   1  19      280.58      259.40     64.15 o
 -21   1  19       38.11       70.47     53.71 o
 -20   1  19      918.58     1125.58     84.82 o
 -19   1  19       56.93        0.90     59.69 o
 -18   1  19        6.31      -33.45     33.96 o
 -17   1  19      738.97      662.01     44.47 o
 -16   1  19        0.01       42.29     27.16 o
 -15   1  19        1.60      -25.26     25.26 o
 -14   1  19      153.55       80.97     24.67 o
 -13   1  19      288.66      294.19     28.94 o
 -12   1  19      108.99      116.91     23.09 o
 -11   1  19      848.23      837.24     33.52 o
 -10   1  19     3954.29     3824.32     72.53 o
  -9   1  19        0.32      -14.13     14.13 o
  -8   1  19      754.83      769.05     28.93 o
  -7   1  19       18.86       -5.15     12.88 o
  -6   1  19     1995.04     1799.24     35.31 o
  -5   1  19     1843.91     1842.49     38.25 o
  -4   1  19      192.10      412.97     80.84 o
  -3   1  19      752.26      748.45     41.75 o
  -2   1  19       18.04       30.23     16.64 o
  -1   1  19        1.04        6.02     16.42 o
   0   1  19      736.08      819.08     46.09 o
   1   1  19     1389.08     1382.76     36.93 o
   2   1  19      349.32      289.42     26.12 o
   3   1  19      270.27      270.71     27.30 o
   4   1  19       66.62       85.89     33.44 o
   5   1  19     1221.18     1339.33     53.04 o
   6   1  19      587.00      643.88     41.65 o
   7   1  19       19.89       40.06     30.29 o
   8   1  19        2.72       44.13     33.94 o
   9   1  19      495.06      456.34     48.03 o
  10   1  19       17.54       50.48     37.92 o
  11   1  19     1215.41     1199.59     80.65 o
  12   1  19       98.31       34.17     42.24 o
  13   1  19       94.47      111.46     45.70 o
  14   1  19      249.16      225.01     57.92 o
  15   1  19       17.39      -54.84     54.84 o
  16   1  19       16.11       27.84     59.66 o
  17   1  19       89.66       85.48     65.66 o
 -25   2  19       38.08      -29.43     48.60 o
 -24   2  19       60.41       33.91     73.35 o
 -23   2  19        0.02       64.04     48.04 o
 -22   2  19        0.22       33.73     44.76 o
 -21   2  19      855.43      908.53     68.01 o
 -20   2  19       40.37       52.92     41.28 o
 -19   2  19      846.05      844.95     54.00 o
 -18   2  19      171.04      225.44     37.60 o
 -17   2  19       11.43       33.77     30.27 o
 -16   2  19      246.18      263.98     34.45 o
 -15   2  19        1.32       40.85     25.68 o
 -14   2  19      729.69      768.63     42.70 o
 -13   2  19      229.79      244.92     27.66 o
 -12   2  19       44.92       34.13     20.50 o
 -11   2  19     1031.32      992.73     38.36 o
 -10   2  19     1038.33      987.43     36.67 o
  -9   2  19      317.59      355.39     30.31 o
  -8   2  19      572.59      657.03     49.79 o
  -7   2  19     2139.07     2316.11     62.53 o
  -6   2  19      319.31      387.76     30.11 o
  -5   2  19     1718.07     1602.23     40.91 o
  -4   2  19      169.63      154.01     15.95 o
  -3   2  19       42.66       42.98     13.17 o
  -2   2  19     1415.81     1506.49     47.57 o
  -1   2  19       54.63       58.35     14.67 o
   0   2  19      123.94      184.36     46.56 o
   1   2  19     1163.67     1243.45     61.57 o
   2   2  19        6.15       28.34     34.29 o
   3   2  19      287.20      306.06     30.75 o
   4   2  19      214.36      179.96     30.44 o
   5   2  19       63.03      168.57     32.37 o
   6   2  19        0.16       16.36     30.81 o
   7   2  19      305.74      347.51     40.68 o
   8   2  19       21.85       54.19     35.04 o
   9   2  19       14.20      -13.70     34.55 o
  10   2  19      619.60      556.02     53.09 o
  11   2  19      120.97       91.66     43.68 o
  12   2  19      546.71      465.08     48.47 o
  13   2  19        2.18       61.14     39.12 o
  14   2  19       15.85        2.69     38.66 o
  15   2  19        8.57       12.13     41.04 o
  16   2  19       64.55       47.14     43.87 o
 -24   3  19       25.21       26.06     50.16 o
 -23   3  19        5.01      -58.13     58.13 o
 -22   3  19      115.95      156.03     52.31 o
 -21   3  19      126.57      183.08     72.59 o
 -20   3  19        1.88       46.77     36.68 o
 -19   3  19      173.59      200.92     47.13 o
 -18   3  19      266.34      252.12     40.38 o
 -17   3  19       48.88       62.94     33.47 o
 -16   3  19     1570.64     1580.24     66.12 o
 -15   3  19        4.72       32.50     29.07 o
 -14   3  19      759.05      621.88     48.39 o
 -13   3  19      310.19      316.49     34.61 o
 -12   3  19      188.89      157.75     28.68 o
 -11   3  19      455.57      530.81     43.01 o
 -10   3  19        6.10       11.54     20.92 o
  -9   3  19      415.52      393.65     28.09 o
  -8   3  19      464.32      385.45     27.32 o
  -7   3  19       51.47       56.98     20.45 o
  -6   3  19        1.66       32.28     16.31 o
  -5   3  19        5.70       17.01     15.27 o
  -4   3  19       61.93       56.75     18.46 o
  -3   3  19       87.65       93.40     20.60 o
  -2   3  19      472.23      482.25     28.57 o
  -1   3  19      225.63      227.08     24.03 o
   0   3  19       34.09       35.89     20.40 o
   1   3  19        1.68      -12.98     20.20 o
   2   3  19       13.56       60.87     29.56 o
   3   3  19      104.70      125.27     25.85 o
   4   3  19      221.84      232.35     30.42 o
   5   3  19       54.22       89.37     28.42 o
   6   3  19       53.09       56.21     22.63 o
   7   3  19     1088.10     1123.81     45.00 o
   8   3  19      238.50      198.38     34.74 o
   9   3  19      342.03      334.13     40.49 o
  10   3  19      210.68      156.32     38.08 o
  11   3  19       19.45       47.42     36.09 o
  12   3  19       37.03       95.31     39.80 o
  13   3  19       30.05       83.35     39.82 o
  14   3  19       16.99      -40.38     40.38 o
  15   3  19        7.22       -4.31     42.45 o
 -23   4  19       80.21      -25.97     50.81 o
 -22   4  19      104.83       91.42     55.01 o
 -21   4  19       70.40      -40.08     40.08 o
 -20   4  19       20.08        4.89     40.48 o
 -19   4  19        0.04      -35.47     35.47 o
 -18   4  19      177.86      189.97     58.93 o
 -17   4  19     1009.80      984.03     58.84 o
 -16   4  19        9.85       71.01     40.16 o
 -15   4  19       75.99       76.57     33.09 o
 -14   4  19        0.36       -5.04     29.30 o
 -13   4  19      244.32      225.96     34.85 o
 -12   4  19     1352.94     1350.69     67.33 o
 -11   4  19        7.78      -25.54     25.71 o
 -10   4  19      930.32      892.85     66.11 o
  -9   4  19     2074.88     1915.73     65.00 o
  -8   4  19       35.45       35.06     25.64 o
  -7   4  19      193.96      238.00     26.91 o
  -6   4  19      710.82      711.66     35.35 o
  -5   4  19       14.75      -20.97     22.12 o
  -4   4  19      130.42      135.21     23.51 o
  -3   4  19      233.91      201.30     24.62 o
  -2   4  19      988.39     1001.43     39.13 o
  -1   4  19      208.60      201.67     24.49 o
   0   4  19        0.51      -15.54     17.72 o
   1   4  19      303.32      324.10     24.89 o
   2   4  19      575.26      540.02     39.20 o
   3   4  19      127.01      143.44     29.71 o
   4   4  19       16.58        0.27     31.32 o
   5   4  19       59.03      108.00     31.67 o
   6   4  19      179.85      155.52     34.57 o
   7   4  19     1498.84     1502.97     64.64 o
   8   4  19      173.67      191.70     38.16 o
   9   4  19      416.16      328.53     44.58 o
  10   4  19      250.31      206.87     41.13 o
  11   4  19       21.66       12.95     37.83 o
  12   4  19       59.33       39.69     58.73 o
  13   4  19      357.32      435.69     54.56 o
  14   4  19      123.04       88.70     48.33 o
 -21   5  19        0.09       62.25     47.00 o
 -20   5  19       72.53      105.68     46.78 o
 -19   5  19      144.07      149.85     49.14 o
 -18   5  19      658.10      719.32     59.99 o
 -17   5  19      731.99      735.79     58.71 o
 -16   5  19      521.15      530.41     50.81 o
 -15   5  19       87.89       63.56     36.48 o
 -14   5  19       31.29       -4.77     48.91 o
 -13   5  19      399.92      404.28     42.68 o
 -12   5  19      212.23      203.24     44.57 o
 -11   5  19      149.94      124.82     33.15 o
 -10   5  19      138.01      115.46     32.56 o
  -9   5  19       15.72        2.39     28.51 o
  -8   5  19        9.66      -13.30     27.76 o
  -7   5  19      608.19      634.04     38.70 o
  -6   5  19      903.02     1019.74     45.06 o
  -5   5  19       68.73        9.74     29.26 o
  -4   5  19       48.82      -25.56     25.56 o
  -3   5  19       38.44      -26.79     30.80 o
  -2   5  19      245.34      222.01     29.97 o
  -1   5  19      500.66      480.52     35.15 o
   0   5  19        1.63        4.26     24.38 o
   1   5  19     1128.03     1189.20     56.08 o
   2   5  19      255.64      307.63     50.08 o
   3   5  19      164.20      139.87     35.31 o
   4   5  19      198.42       98.99     36.11 o
   5   5  19      309.92      214.28     39.18 o
   6   5  19      775.93      724.85     52.71 o
   7   5  19      121.46      161.79     40.57 o
   8   5  19        4.87       10.35     36.45 o
   9   5  19        1.21      -35.50     35.95 o
  10   5  19        9.21      -22.58     38.92 o
  11   5  19      171.93      166.11     54.44 o
  12   5  19       47.55       20.59     43.46 o
 -18   6  19        2.50      -36.50     40.69 o
 -17   6  19      754.86      713.41     80.75 o
 -16   6  19      521.82      607.37     58.64 o
 -15   6  19      215.77      210.71     47.35 o
 -14   6  19      163.36      183.39     43.98 o
 -13   6  19      151.48      215.52     43.10 o
 -12   6  19       94.75      165.53     51.22 o
 -11   6  19       88.39       87.52     36.27 o
 -10   6  19      840.70      911.15     59.33 o
  -9   6  19        0.07       58.71     33.42 o
  -8   6  19     1263.93     1251.71     61.37 o
  -7   6  19      194.11      113.53     31.64 o
  -6   6  19        2.61      -29.88     33.15 o
  -5   6  19      743.99      761.48     58.10 o
  -4   6  19      419.69      469.18     60.09 o
  -3   6  19      835.32      840.42     52.07 o
  -2   6  19       87.28       40.60     30.14 o
  -1   6  19      111.17       61.64     32.02 o
   0   6  19       88.50       81.82     38.65 o
   1   6  19      131.21       98.09     38.98 o
   2   6  19      469.10      494.36     48.57 o
   3   6  19       82.81       27.09     38.65 o
   4   6  19        9.83       22.24     39.11 o
   5   6  19      389.40      360.51     47.61 o
   6   6  19      246.28      282.92     47.94 o
   7   6  19      404.96      414.87     68.70 o
   8   6  19      195.99      208.20     48.32 o
   9   6  19        9.95       46.36     45.23 o
 -14   7  19       13.96       -7.57     41.52 o
 -13   7  19        0.30       54.56     42.78 o
 -12   7  19       25.87       71.99     42.48 o
 -11   7  19      304.34      396.70     51.27 o
 -10   7  19       41.29       37.35     39.35 o
  -9   7  19      197.31      137.04     42.03 o
  -8   7  19      538.51      535.35     74.45 o
  -7   7  19       14.71      -35.58     35.58 o
  -6   7  19       69.67      -11.89     32.28 o
  -5   7  19       27.36        4.51     34.28 o
  -4   7  19      114.57       74.17     40.19 o
  -3   7  19      401.46      353.79     63.78 o
  -2   7  19      861.61      799.67     56.81 o
  -1   7  19     1113.82     1265.01     92.40 o
   0   7  19      144.65      159.17     38.99 o
   1   7  19     1805.49     1885.54     84.60 o
   2   7  19      126.58      225.66     48.84 o
   3   7  19        0.23      -24.36     41.86 o
   4   7  19        5.92       30.17     44.62 o
   5   7  19      844.11      848.73     73.41 o
 -26   0  20        8.39      -58.57    104.92 o
 -25   0  20      131.45       15.45     96.53 o
 -24   0  20      411.70      400.15    117.02 o
 -23   0  20      425.47      229.00    101.33 o
 -22   0  20      534.54      656.10    109.71 o
 -21   0  20      923.01      944.63    119.05 o
 -20   0  20      241.24      349.01     86.47 o
 -19   0  20      253.73      216.30     74.74 o
 -18   0  20     2370.61     2462.87    113.98 o
 -17   0  20     3108.01     3182.18    288.65 o
 -16   0  20     3961.65     4080.71    145.23 o
 -15   0  20        8.65      -21.38     41.06 o
 -14   0  20     2575.87     2657.16     91.16 o
 -13   0  20     1517.37     1418.20     67.07 o
 -12   0  20     9062.19     9153.07    203.31 o
 -11   0  20     9034.32     9263.26    202.88 o
 -10   0  20     5149.79     5361.74    130.10 o
  -9   0  20      972.83     1025.10     51.47 o
  -8   0  20     1104.39     1076.55     47.07 o
  -7   0  20     1880.39     1796.49    115.22 o
  -6   0  20     7999.16     7929.19    159.40 o
  -5   0  20      848.40      932.86     34.92 o
  -4   0  20        1.21      -14.92     20.27 o
  -3   0  20     4998.11     5540.80    272.60 o
  -2   0  20      701.51      791.20    107.91 o
  -1   0  20     3531.27     3540.04    209.48 o
   0   0  20     2190.28     2167.36     74.95 o
   1   0  20     8022.64     7916.69    208.33 o
   2   0  20     1438.57     1524.98     87.91 o
   3   0  20       15.21       34.41     38.33 o
   4   0  20     1499.20     1495.48     77.01 o
   5   0  20     5726.56     5750.08    175.14 o
   6   0  20        3.39       90.71     42.04 o
   7   0  20     2573.31     2528.38    177.38 o
   8   0  20     2905.05     2865.97    123.96 o
   9   0  20      301.98      335.66     59.34 o
  10   0  20      219.73      209.40     57.13 o
  11   0  20      223.75      103.18     55.41 o
  12   0  20      546.43      748.44    101.33 o
  13   0  20      434.69      325.54     92.46 o
  14   0  20     1285.14     1249.68    133.90 o
  15   0  20     1031.29     1280.34    134.86 o
  16   0  20      531.68      647.60    120.61 o
 -25   1  20     1030.63      893.87     97.06 o
 -24   1  20     1853.16     1632.04    114.23 o
 -23   1  20      701.80      683.87     82.47 o
 -22   1  20      627.61      770.33     82.25 o
 -21   1  20     1351.73     1446.98     98.41 o
 -20   1  20     1668.72     1996.13    109.76 o
 -19   1  20       14.96       12.97     63.67 o
 -18   1  20     1391.66     1588.46     79.99 o
 -17   1  20       17.70       20.93     36.55 o
 -16   1  20      178.88      167.83     50.44 o
 -15   1  20      342.11      362.61     44.43 o
 -14   1  20      667.31      741.09     39.61 o
 -13   1  20      749.91      788.19     43.79 o
 -12   1  20      215.90      161.22     26.17 o
 -11   1  20     1203.57     1267.72     50.30 o
 -10   1  20       25.32       14.35     16.94 o
  -9   1  20      667.07      612.28     27.18 o
  -8   1  20        4.62      -15.90     15.90 o
  -7   1  20      255.92      242.65     25.50 o
  -6   1  20     2573.77     2496.95     70.74 o
  -5   1  20       10.84       34.77     38.64 o
  -4   1  20     3474.67     3511.83    189.55 o
  -3   1  20     1926.12     2046.62    120.18 o
  -2   1  20       81.30      120.80     28.75 o
  -1   1  20     3095.45     3051.16     90.81 o
   0   1  20       22.32       29.63     25.93 o
   1   1  20      392.60      386.42     26.39 o
   2   1  20        4.38        7.02     18.99 o
   3   1  20     1332.29     1403.96     52.69 o
   4   1  20      598.97      626.39     38.06 o
   5   1  20       29.45       48.59     27.19 o
   6   1  20     4687.68     4879.45    114.30 o
   7   1  20     3424.85     3343.25    102.92 o
   8   1  20       61.98       69.01     38.90 o
   9   1  20       83.47      161.36     57.71 o
  10   1  20     3196.06     3283.24    109.80 o
  11   1  20     1641.57     1632.05     81.27 o
  12   1  20      139.79      130.10     68.96 o
  13   1  20        6.33       24.43     64.20 o
  14   1  20      802.01      867.73     85.71 o
  15   1  20       54.88        8.61     58.27 o
  16   1  20      734.52      705.03     85.10 o
 -25   2  20      290.71      471.21    139.53 o
 -24   2  20      361.29      386.09     80.81 o
 -23   2  20      997.73     1167.47     79.49 o
 -22   2  20      757.35      705.53     68.02 o
 -21   2  20       21.86      -40.84     40.84 o
 -20   2  20     1032.37     1077.87     69.19 o
 -19   2  20      255.17      279.51     41.25 o
 -18   2  20     1419.31     1468.17     64.92 o
 -17   2  20        9.72       -6.10     29.33 o
 -16   2  20      544.09      614.51     43.67 o
 -15   2  20      340.97      355.35     36.01 o
 -14   2  20        0.36       -9.77     23.29 o
 -13   2  20      148.89      201.43     27.70 o
 -12   2  20     2192.27     2293.43     59.44 o
 -11   2  20        7.36      -17.99     17.99 o
 -10   2  20     3032.50     3092.79     88.77 o
  -9   2  20     1310.24     1386.70     46.52 o
  -8   2  20      271.53      290.90     28.81 o
  -7   2  20      151.10      144.52     24.01 o
  -6   2  20      176.16      202.45     21.51 o
  -5   2  20      802.83      872.19     42.89 o
  -4   2  20      264.80      272.88     18.20 o
  -3   2  20      133.54      183.56     44.38 o
  -2   2  20     1303.17     1209.03     40.48 o
  -1   2  20       75.68      145.19     20.88 o
   0   2  20     1179.40     1176.48     45.70 o
   1   2  20     1225.50     1308.71     50.13 o
   2   2  20      102.41      104.86     26.04 o
   3   2  20       27.84       62.50     25.89 o
   4   2  20       75.63       77.45     31.15 o
   5   2  20     7346.43     7518.62    170.40 o
   6   2  20      502.57      711.00     66.63 o
   7   2  20      182.29      146.47     60.41 o
   8   2  20      701.21      766.92     55.64 o
   9   2  20     1993.72     1894.44     82.80 o
  10   2  20       52.45       80.72     41.07 o
  11   2  20       33.97       36.10     42.05 o
  12   2  20     4030.62     4148.25    116.47 o
  13   2  20       85.35      111.78     42.83 o
  14   2  20      115.67      131.98     45.19 o
  15   2  20      352.82      358.59     78.03 o
 -24   3  20       68.80      -37.79     51.63 o
 -23   3  20      580.65      538.65     68.29 o
 -22   3  20      527.66      534.49     96.68 o
 -21   3  20     2148.57     2319.26    102.02 o
 -20   3  20     1158.35     1243.63     66.98 o
 -19   3  20       67.55       88.88     38.75 o
 -18   3  20     2712.81     2629.54     89.18 o
 -17   3  20        1.44        7.89     32.95 o
 -16   3  20     2024.72     1973.03     72.89 o
 -15   3  20       15.00       18.17     29.46 o
 -14   3  20      826.28      843.76     54.25 o
 -13   3  20      106.86      107.21     29.52 o
 -12   3  20        1.07      -20.72     24.00 o
 -11   3  20     1091.68     1033.88     65.20 o
 -10   3  20     1829.68     1996.10     56.20 o
  -9   3  20      149.19      131.96     23.48 o
  -8   3  20      728.23      737.09     39.01 o
  -7   3  20     5506.13     5606.64    126.60 o
  -6   3  20     4492.63     4750.43    110.74 o
  -5   3  20        1.61       -1.87     37.99 o
  -4   3  20     7227.42     6933.19    238.05 o
  -3   3  20     1807.81     1763.99    129.52 o
  -2   3  20      286.60      293.36     40.91 o
  -1   3  20     7352.82     7199.29    243.15 o
   0   3  20       32.12       16.24     38.33 o
   1   3  20       79.13       62.97     23.26 o
   2   3  20        3.17       19.54     24.40 o
   3   3  20     7613.14     7816.47    163.62 o
   4   3  20     4045.73     3910.83    106.14 o
   5   3  20      284.67      349.71     36.92 o
   6   3  20      720.57      764.89     45.84 o
   7   3  20      265.30      210.16     35.02 o
   8   3  20        0.31      -24.31     34.28 o
   9   3  20        1.62      -18.42     31.13 o
  10   3  20     1393.41     1528.71     69.59 o
  11   3  20      366.15      456.39     49.90 o
  12   3  20     1086.98     1035.09     63.67 o
  13   3  20       17.07       40.16     41.27 o
  14   3  20     1372.06     1370.10     76.34 o
 -22   4  20       58.94      -11.21     47.86 o
 -21   4  20      164.35       90.68     46.88 o
 -20   4  20      859.14      942.75     63.80 o
 -19   4  20      126.56       19.02     64.22 o
 -18   4  20     1130.59     1062.89     63.45 o
 -17   4  20        0.22        0.48     41.92 o
 -16   4  20     1515.83     1540.98     68.60 o
 -15   4  20        5.29      -42.16     43.91 o
 -14   4  20      504.56      509.95     48.15 o
 -13   4  20       72.26       61.78     30.68 o
 -12   4  20     2467.22     2492.91    122.48 o
 -11   4  20      100.60      147.18     38.72 o
 -10   4  20     2696.31     2668.65     78.41 o
  -9   4  20     4476.32     4399.03    103.15 o
  -8   4  20      277.34      273.93     32.85 o
  -7   4  20        1.55      -21.83     21.83 o
  -6   4  20     1331.48     1297.33     46.53 o
  -5   4  20      969.60      937.84     42.59 o
  -4   4  20       13.26      -22.14     22.14 o
  -3   4  20      105.61       72.45     21.99 o
  -2   4  20      268.38      268.18     26.30 o
  -1   4  20      364.94      353.54     31.78 o
   0   4  20     2524.50     2542.28     55.70 o
   1   4  20     4140.34     3991.81     80.65 o
   2   4  20       63.64       39.63     20.10 o
   3   4  20      575.22      598.14     39.69 o
   4   4  20      416.89      413.84     50.57 o
   5   4  20     3195.21     3285.16     92.01 o
   6   4  20        1.38       68.81     32.78 o
   7   4  20      118.55       58.20     34.23 o
   8   4  20       53.77       74.90     35.80 o
   9   4  20      106.17      130.11     39.49 o
  10   4  20        0.48       -5.18     36.22 o
  11   4  20      155.10      115.86     43.63 o
  12   4  20     1509.93     1566.98     78.29 o
  13   4  20       78.37       62.65     44.54 o
 -20   5  20      305.05      339.72     56.79 o
 -19   5  20      149.07      232.58     72.32 o
 -18   5  20     2307.18     2569.97    117.81 o
 -17   5  20       96.97       80.42     48.61 o
 -16   5  20      435.62      513.88     78.61 o
 -15   5  20       12.61       17.00     33.95 o
 -14   5  20      838.13      815.90     55.55 o
 -13   5  20        0.26      -23.39     31.20 o
 -12   5  20      215.45      226.04     37.79 o
 -11   5  20      269.90      364.17     45.05 o
 -10   5  20      431.09      510.60     42.79 o
  -9   5  20      181.71      197.79     43.82 o
  -8   5  20      467.79      505.54     49.53 o
  -7   5  20      982.37      902.94     53.61 o
  -6   5  20      338.40      312.57     32.56 o
  -5   5  20       20.10       19.84     27.68 o
  -4   5  20      418.65      379.07     37.11 o
  -3   5  20     1011.67     1001.74     53.62 o
  -2   5  20      128.60       70.67     26.80 o
  -1   5  20      280.46      357.41     43.88 o
   0   5  20        4.00      -23.15     23.26 o
   1   5  20      988.16      925.55     61.44 o
   2   5  20       34.44       50.43     27.09 o
   3   5  20      766.02      750.51     49.36 o
   4   5  20      612.63      509.16     57.51 o
   5   5  20      215.58      165.58     39.69 o
   6   5  20      722.89      747.60     54.32 o
   7   5  20      801.65      720.54     55.17 o
   8   5  20       12.71       22.18     37.92 o
   9   5  20        7.42      -25.34     38.45 o
  10   5  20     1401.01     1434.33     75.40 o
  11   5  20      219.02      183.18     47.89 o
 -17   6  20        0.23       10.60     43.81 o
 -16   6  20     1760.48     1992.29     87.83 o
 -15   6  20       90.76      150.08     45.46 o
 -14   6  20        0.91        7.10     50.74 o
 -13   6  20       48.42      137.18     41.37 o
 -12   6  20     4061.29     4416.22    119.83 o
 -11   6  20      116.52      133.20     39.68 o
 -10   6  20      522.40      509.13     49.10 o
  -9   6  20       80.04       15.68     34.74 o
  -8   6  20      638.29      646.44     50.73 o
  -7   6  20        0.27      -34.36     34.36 o
  -6   6  20     1642.68     1678.26     73.44 o
  -5   6  20     2267.65     2307.55     72.68 o
  -4   6  20       11.49       51.09     34.93 o
  -3   6  20     1213.09     1250.77     61.07 o
  -2   6  20        1.74      -29.56     29.56 o
  -1   6  20     2455.73     2438.34     74.72 o
   0   6  20       39.60       49.87     31.92 o
   1   6  20     1434.01     1528.50     61.56 o
   2   6  20      161.34       99.84     41.26 o
   3   6  20        3.90      -28.41     36.65 o
   4   6  20       32.88       -3.95     38.24 o
   5   6  20     1019.51     1135.21     65.77 o
   6   6  20       48.15      111.43     43.08 o
   7   6  20      483.56      372.89     53.31 o
   8   6  20      929.30      946.16     68.09 o
 -13   7  20      101.70      115.44     45.04 o
 -12   7  20        5.62       53.93     41.90 o
 -11   7  20      216.14      158.34     45.22 o
 -10   7  20      818.85      713.79     58.61 o
  -9   7  20       26.99       -4.24     37.02 o
  -8   7  20        8.91       -2.39     37.61 o
  -7   7  20      838.43      882.11     82.34 o
  -6   7  20      569.42      723.33     51.26 o
  -5   7  20     1446.47     1441.44     64.18 o
  -4   7  20      122.91       75.34     41.48 o
  -3   7  20     1109.76     1087.20     63.94 o
  -2   7  20        9.21        5.80     38.38 o
  -1   7  20     1233.16     1313.75     67.91 o
   0   7  20       48.67       94.42     37.88 o
   1   7  20       27.70       25.63     35.92 o
   2   7  20       70.22       65.40     44.79 o
   3   7  20      598.44      581.78     60.19 o
 -25   1  21        6.11      142.39     69.02 o
 -24   1  21      211.64      280.52    145.04 o
 -23   1  21      110.60      156.74     64.89 o
 -22   1  21      455.06      500.54     74.56 o
 -21   1  21        3.10       91.62     73.18 o
 -20   1  21       38.17       29.07     49.28 o
 -19   1  21        1.87       52.20     93.69 o
 -18   1  21     1206.72     1275.19     73.54 o
 -17   1  21      360.27      239.65     44.71 o
 -16   1  21       18.43       33.68     37.10 o
 -15   1  21      234.54      224.92     51.27 o
 -14   1  21      342.39      367.03     33.79 o
 -13   1  21        3.70        9.26     27.85 o
 -12   1  21      941.83      988.68     42.97 o
 -11   1  21       44.61       31.86     19.42 o
 -10   1  21     2256.58     2144.45     51.75 o
  -9   1  21        0.33       -7.11     15.34 o
  -8   1  21      111.11       62.98     18.81 o
  -7   1  21     1135.30     1115.06     71.57 o
  -6   1  21      433.99      470.98     27.11 o
  -5   1  21     1880.80     1904.62     55.20 o
  -4   1  21       44.07       19.60     40.32 o
  -3   1  21     3213.49     3332.24     99.03 o
  -2   1  21      219.98      241.30     33.90 o
  -1   1  21       12.86       62.88     41.50 o
   0   1  21       84.47      127.99     30.11 o
   1   1  21        5.87       -0.33     18.47 o
   2   1  21       84.15      117.68     23.61 o
   3   1  21      122.70      109.15     25.74 o
   4   1  21        0.13       17.53     24.79 o
   5   1  21     3394.66     3310.95     88.66 o
   6   1  21       28.16       50.51     31.14 o
   7   1  21     1046.99     1008.76     58.13 o
   8   1  21        0.02       11.32     34.35 o
   9   1  21       48.80      -26.03     36.65 o
  10   1  21        1.32       18.59     40.40 o
  11   1  21      105.89      135.06     45.98 o
  12   1  21       47.76       30.01     43.99 o
  13   1  21       83.75       61.28     55.41 o
  14   1  21      145.16      153.90     61.15 o
  15   1  21      185.56      155.13     68.27 o
 -24   2  21       14.64      -65.51    170.79 o
 -23   2  21      217.33       94.97     66.98 o
 -22   2  21      106.26       85.61     61.21 o
 -21   2  21        0.25      -44.30     57.67 o
 -20   2  21       14.12      -38.45     38.45 o
 -19   2  21        1.65        7.37     33.52 o
 -18   2  21      527.54      468.19     44.51 o
 -17   2  21       29.61       37.20     37.76 o
 -16   2  21       57.62       17.52     28.84 o
 -15   2  21      116.09      114.62     29.60 o
 -14   2  21      396.16      374.16     74.36 o
 -13   2  21       62.09      -10.96     30.02 o
 -12   2  21        3.85      -13.53     24.52 o
 -11   2  21        5.90       15.75     23.78 o
 -10   2  21      550.56      599.45     34.33 o
  -9   2  21      908.13      958.85     45.21 o
  -8   2  21     1293.86     1298.52     44.23 o
  -7   2  21       61.86       11.19     18.71 o
  -6   2  21       51.71       37.40     16.36 o
  -5   2  21      574.03      587.67     34.32 o
  -4   2  21      113.38      119.70     20.28 o
  -3   2  21       35.58       -4.58     37.27 o
  -2   2  21       85.17       48.55     31.41 o
  -1   2  21     1623.34     1555.56     76.79 o
   0   2  21      596.65      531.13     32.54 o
   1   2  21     1761.71     1838.52     60.82 o
   2   2  21       10.55       54.28     25.69 o
   3   2  21        4.76       24.97     26.47 o
   4   2  21       99.94       94.50     31.95 o
   5   2  21       14.46       39.21     31.42 o
   6   2  21       63.96        1.83     31.61 o
   7   2  21        6.99      -29.47     38.36 o
   8   2  21       78.50       25.84     37.09 o
   9   2  21      178.00      207.05     55.72 o
  10   2  21      500.46      480.75     54.19 o
  11   2  21      268.69      279.05     51.45 o
  12   2  21       11.98       78.05     40.38 o
  13   2  21        0.51       20.23     40.75 o
  14   2  21        6.71        8.90     66.87 o
 -23   3  21       11.75       29.25     50.05 o
 -22   3  21      108.95      267.58     83.73 o
 -21   3  21      326.15      346.17     56.31 o
 -20   3  21       66.14       32.84     63.79 o
 -19   3  21       73.54      104.27     39.51 o
 -18   3  21       14.80       43.41     54.77 o
 -17   3  21       35.02      105.01     35.11 o
 -16   3  21       16.51      -13.52     30.79 o
 -15   3  21       76.02       61.57     30.40 o
 -14   3  21      310.89      260.60     35.66 o
 -13   3  21      444.73      371.05     36.16 o
 -12   3  21        2.37      -16.03     31.45 o
 -11   3  21      153.70      123.72     26.64 o
 -10   3  21        0.56        4.28     24.47 o
  -9   3  21        0.72      -15.42     28.25 o
  -8   3  21       31.90       38.49     25.08 o
  -7   3  21      111.02      117.20     23.04 o
  -6   3  21       80.84       47.40     24.07 o
  -5   3  21      703.85      632.48     30.90 o
  -4   3  21      284.41      252.66     24.88 o
  -3   3  21        7.57       20.26     19.31 o
  -2   3  21      154.51      174.09     24.62 o
  -1   3  21      968.23      977.06     48.95 o
   0   3  21       15.49       43.94     21.93 o
   1   3  21     1010.30     1016.56     54.40 o
   2   3  21       79.49      146.07     27.61 o
   3   3  21        4.97       63.68     34.30 o
   4   3  21      835.03      807.10     43.91 o
   5   3  21       34.48       43.54     28.35 o
   6   3  21      431.87      371.41     49.86 o
   7   3  21       85.46       97.68     32.70 o
   8   3  21      205.35      284.66     41.21 o
   9   3  21       11.53       25.26     35.13 o
  10   3  21       99.79      252.87     42.18 o
  11   3  21       10.85       36.08     38.41 o
  12   3  21       14.67       32.64     40.59 o
  13   3  21      156.72      149.26     47.18 o
 -22   4  21        0.27      -61.78     61.78 o
 -21   4  21      100.96      119.86     44.41 o
 -20   4  21      123.15      107.96     57.67 o
 -19   4  21        0.91      -38.05     38.05 o
 -18   4  21      393.14      331.73     47.22 o
 -17   4  21        0.41      -16.18     34.52 o
 -16   4  21       27.30       76.50     35.66 o
 -15   4  21        6.51       -2.04     32.50 o
 -14   4  21      218.51      129.61     43.95 o
 -13   4  21       94.48      137.93     47.02 o
 -12   4  21      102.28       84.84     30.40 o
 -11   4  21      137.42      138.32     31.94 o
 -10   4  21       14.93       -2.75     27.06 o
  -9   4  21      378.53      344.42     35.97 o
  -8   4  21     2092.42     2101.01     66.96 o
  -7   4  21     1248.87     1273.64     46.98 o
  -6   4  21      340.57      339.96     29.76 o
  -5   4  21     2214.81     2166.96     72.86 o
  -4   4  21      112.64       44.25     22.37 o
  -3   4  21       24.25      -19.96     19.96 o
  -2   4  21       31.31      -19.81     19.81 o
  -1   4  21        4.64      -33.41     33.41 o
   0   4  21      144.98      136.50     29.81 o
   1   4  21      955.43     1110.60     58.25 o
   2   4  21       38.22       41.27     44.98 o
   3   4  21       20.80       50.77     28.77 o
   4   4  21       49.97       34.33     23.00 o
   5   4  21        1.64       -3.88     29.37 o
   6   4  21      397.33      350.89     40.67 o
   7   4  21       54.86        9.20     34.28 o
   8   4  21      169.79      169.00     39.16 o
   9   4  21      634.33      630.59     52.45 o
  10   4  21        8.00       18.73     38.43 o
  11   4  21      236.46      241.77     47.29 o
  12   4  21      247.25      235.51     49.94 o
 -20   5  21       26.66       13.83     55.98 o
 -19   5  21      269.90      171.89     49.38 o
 -18   5  21      154.04      159.22     46.31 o
 -17   5  21       10.57       26.42     52.73 o
 -16   5  21      486.04      467.12     51.72 o
 -15   5  21      198.58      234.37     43.25 o
 -14   5  21      147.25      145.87     39.23 o
 -13   5  21      305.75      307.32     42.67 o
 -12   5  21      242.90      254.90     39.80 o
 -11   5  21       62.51       81.26     39.90 o
 -10   5  21       14.42       12.57     29.87 o
  -9   5  21       72.24       28.24     32.19 o
  -8   5  21        4.42       14.94     29.01 o
  -7   5  21      425.97      355.70     33.59 o
  -6   5  21      186.03      162.96     29.61 o
  -5   5  21       19.00        8.75     27.41 o
  -4   5  21      186.94      178.59     28.90 o
  -3   5  21       33.58       -1.05     24.99 o
  -2   5  21       24.61       -8.87     24.51 o
  -1   5  21      122.18       79.59     26.76 o
   0   5  21        2.19       19.43     25.70 o
   1   5  21      670.03      696.42     40.87 o
   2   5  21       77.28       41.83     27.92 o
   3   5  21       15.21       -0.90     30.61 o
   4   5  21      128.41      101.53     36.19 o
   5   5  21     1052.53     1045.86     59.30 o
   6   5  21        4.10        7.54     35.81 o
   7   5  21       14.69      -16.27     36.32 o
   8   5  21        0.66        6.96     39.01 o
   9   5  21      230.39      190.29     46.66 o
  10   5  21       15.99      -44.07     56.53 o
 -17   6  21       11.45      -10.26     43.33 o
 -16   6  21      199.13      184.99     60.42 o
 -15   6  21      232.31      167.09     51.12 o
 -14   6  21        0.82      -24.98     45.14 o
 -13   6  21      644.82      754.61     58.36 o
 -12   6  21      330.22      390.26     80.05 o
 -11   6  21       10.02       19.42     37.05 o
 -10   6  21       34.02       -1.18     35.47 o
  -9   6  21      698.79      629.87     51.76 o
  -8   6  21       19.59      -32.17     41.71 o
  -7   6  21     1286.80     1373.12     58.19 o
  -6   6  21        1.78       27.71     31.90 o
  -5   6  21      534.53      571.30     43.31 o
  -4   6  21       32.38       25.82     33.57 o
  -3   6  21        1.71        4.85     33.11 o
  -2   6  21       89.58      125.33     33.86 o
  -1   6  21      439.97      471.14     41.86 o
   0   6  21      136.13      133.51     38.14 o
   1   6  21       46.89       46.98     32.52 o
   2   6  21       56.96      -29.93     29.93 o
   3   6  21      246.04      147.33     61.87 o
   4   6  21      140.57      110.09     45.37 o
   5   6  21       40.01        1.95     40.19 o
   6   6  21      156.08      235.08     64.34 o
   7   6  21       33.76      -20.84     77.61 o
 -11   7  21       12.86      -22.84     39.43 o
 -10   7  21        8.42      -36.96     36.96 o
  -9   7  21       21.64       -1.83     38.44 o
  -8   7  21        6.76       29.04     38.66 o
  -7   7  21       37.00       20.09     39.63 o
  -6   7  21       23.50       39.60     38.01 o
  -5   7  21        9.23      -33.90     33.90 o
  -4   7  21      459.38      540.47     47.22 o
  -3   7  21       88.54      118.15     39.88 o
  -2   7  21      217.19      273.51     65.35 o
  -1   7  21       62.67      105.99     40.85 o
   0   7  21        6.16       30.23     35.31 o
   1   7  21      485.23      461.90     46.54 o
 -25   0  22      269.20       60.00    103.72 o
 -24   0  22      406.88      470.94    120.97 o
 -23   0  22      183.68       76.29     90.31 o
 -22   0  22       39.71      131.15     84.92 o
 -21   0  22       23.19      161.09     81.68 o
 -20   0  22       60.71       78.09     75.22 o
 -19   0  22       47.06       47.43     66.83 o
 -18   0  22      737.24      931.03     78.31 o
 -17   0  22     2145.65     2259.96    168.04 o
 -16   0  22       21.15       49.69     52.16 o
 -15   0  22     2913.17     3218.73    128.64 o
 -14   0  22       50.34      178.84     83.40 o
 -13   0  22     6345.49     6632.09    164.15 o
 -12   0  22      226.92      297.91     38.38 o
 -11   0  22     4137.95     4275.01    115.07 o
 -10   0  22     3362.25     3500.41     98.33 o
  -9   0  22      956.58     1125.00     51.77 o
  -8   0  22     3898.67     3999.40    100.87 o
  -7   0  22      576.29      527.29    153.78 o
  -6   0  22     7724.85     7733.22    203.97 o
  -5   0  22      368.08      243.61    214.39 o
  -4   0  22     6004.16     6727.37    324.58 o
  -2   0  22    22230.85    22450.54    811.44 o
  -1   0  22       34.35      132.47     75.69 o
   0   0  22        0.48       44.11     25.35 o
   1   0  22     1256.11     1296.98     93.30 o
   2   0  22      347.59      357.82     39.85 o
   3   0  22     1983.44     1853.94    146.78 o
   4   0  22      627.84      667.51     56.72 o
   5   0  22        8.23       -4.71     38.31 o
   6   0  22     2134.49     2173.70    103.15 o
   7   0  22      442.52      441.27     67.85 o
   8   0  22     1745.89     1748.32    101.92 o
   9   0  22     1216.19     1239.77    150.13 o
  10   0  22      283.44      165.03     73.60 o
  11   0  22      520.51      550.82     93.54 o
  12   0  22      101.48      157.14     77.25 o
  13   0  22      242.80       85.04     79.17 o
  14   0  22       39.15       36.89     81.92 o
 -24   1  22     1523.83     1608.04    119.95 o
 -23   1  22       48.57       31.88    102.34 o
 -22   1  22      123.43       44.58     58.42 o
 -21   1  22       57.07      -56.37    131.75 o
 -20   1  22     1528.73     1542.14    309.55 o
 -19   1  22        0.97       43.80     39.91 o
 -18   1  22      804.13      872.56     78.36 o
 -17   1  22     2328.26     2437.12     82.46 o
 -16   1  22       10.35       51.58     32.68 o
 -15   1  22     3397.78     3394.45    118.45 o
 -14   1  22      410.19      410.74     35.39 o
 -13   1  22     4408.00     4679.59     99.94 o
 -12   1  22        2.16       47.27     24.79 o
 -11   1  22     1776.15     1846.52     50.38 o
 -10   1  22      411.02      435.77     26.70 o
  -9   1  22     1956.99     1877.11     88.18 o
  -8   1  22     2373.35     2334.49     57.49 o
  -7   1  22     1149.50     1214.86     39.35 o
  -6   1  22      407.81      366.63     31.74 o
  -5   1  22       29.14       15.44     35.39 o
  -4   1  22     1979.25     1969.69    115.14 o
  -3   1  22     1831.14     1944.14    122.56 o
  -2   1  22     2330.32     2342.47     80.75 o
  -1   1  22     1876.54     1978.16    196.70 o
   0   1  22     4324.62     4410.31    121.17 o
   1   1  22      601.79      555.61     43.89 o
   2   1  22       17.95       29.08     21.84 o
   3   1  22      117.01       93.50     35.46 o
   4   1  22     3445.07     3677.32     92.87 o
   5   1  22       42.08      158.94     32.22 o
   6   1  22     3380.91     3645.19     98.21 o
   7   1  22     3175.66     3241.16    103.16 o
   8   1  22      546.60      533.92     88.13 o
   9   1  22     1144.59     1146.18     67.28 o
  10   1  22     1634.16     1684.19     82.98 o
  11   1  22      452.47      474.41     61.57 o
  12   1  22      166.65      140.54     50.42 o
  13   1  22      885.16      706.52     68.40 o
  14   1  22       15.22      -56.86     56.86 o
 -24   2  22      152.65       -9.81     66.60 o
 -23   2  22      594.74      634.20     86.15 o
 -22   2  22      532.97      495.16     77.66 o
 -21   2  22       89.68      -53.59     53.59 o
 -20   2  22       10.24      -36.71     64.38 o
 -19   2  22     2181.61     2121.20     93.83 o
 -18   2  22      412.84      384.60     51.27 o
 -17   2  22       91.69      105.95     41.50 o
 -16   2  22      153.46      173.71     41.82 o
 -15   2  22     3759.99     3983.69    118.94 o
 -14   2  22      738.32      749.58     53.96 o
 -13   2  22      956.36      954.53     55.53 o
 -12   2  22     2190.81     2049.41     66.83 o
 -11   2  22     2762.23     2732.45    105.88 o
 -10   2  22        1.94       51.30     23.48 o
  -9   2  22     3774.74     3762.17     82.47 o
  -8   2  22     1296.64     1304.93     45.26 o
  -7   2  22      998.10     1039.65     39.61 o
  -6   2  22      727.57      697.24     29.31 o
  -5   2  22     1870.73     1985.08     56.40 o
  -4   2  22     1063.77     1104.66     62.12 o
  -3   2  22      498.47      597.32     85.49 o
  -2   2  22     6506.16     6600.07    190.05 o
  -1   2  22       70.73      133.33     39.67 o
   0   2  22     1911.24     1818.19     72.62 o
   1   2  22      199.46      232.04     29.29 o
   2   2  22     3160.01     3248.73     89.67 o
   3   2  22       33.47       68.33     29.14 o
   4   2  22     1448.78     1479.95     70.93 o
   5   2  22      101.27       79.13     33.75 o
   6   2  22      118.84      108.80     42.17 o
   7   2  22      271.73      168.22     39.88 o
   8   2  22      687.14      697.97     56.46 o
   9   2  22     1679.73     1597.18     80.74 o
  10   2  22       26.03       13.14     42.08 o
  11   2  22      489.72      562.71     58.77 o
  12   2  22      414.90      397.49     49.93 o
  13   2  22     1495.49     1468.43    133.32 o
 -23   3  22       73.15      113.73     54.87 o
 -22   3  22      364.60      484.07    122.85 o
 -21   3  22      454.98      529.24     62.57 o
 -20   3  22      299.90      213.47    107.65 o
 -19   3  22        0.53      -13.21     35.88 o
 -18   3  22     1316.40     1495.59     77.12 o
 -17   3  22     3531.20     3743.71    103.59 o
 -16   3  22     1816.80     1758.01     68.79 o
 -15   3  22       71.70      120.89     32.28 o
 -14   3  22       99.24       74.32     29.69 o
 -13   3  22      830.50      818.03     57.60 o
 -12   3  22       53.65       24.41     25.24 o
 -11   3  22     2070.97     1974.00    109.52 o
 -10   3  22     3062.74     3015.61     93.39 o
  -9   3  22      725.53      786.43     48.91 o
  -8   3  22     4264.37     4398.98    101.93 o
  -7   3  22     1779.01     1811.12     60.38 o
  -6   3  22      654.70      685.37     50.60 o
  -5   3  22       45.81       31.86     19.38 o
  -4   3  22      323.92      296.31     26.05 o
  -3   3  22        3.30      -46.46     71.76 o
  -2   3  22        0.98       -7.82     18.27 o
  -1   3  22        2.09      -18.89     20.62 o
   0   3  22     4380.63     4290.41     93.95 o
   1   3  22       41.92       17.46     33.26 o
   2   3  22      413.93      396.13     37.82 o
   3   3  22      692.17      796.17     43.05 o
   4   3  22     3476.90     3612.89    153.34 o
   5   3  22        6.80       -9.33     33.81 o
   6   3  22      429.30      371.84     38.09 o
   7   3  22      644.69      693.09     47.67 o
   8   3  22      228.56      232.53     40.97 o
   9   3  22     1708.85     1761.60     74.50 o
  10   3  22     1263.49     1236.15     66.69 o
  11   3  22       59.93       85.51     41.91 o
  12   3  22       57.64       26.59     42.28 o
 -21   4  22      214.92      146.02     51.20 o
 -20   4  22       12.39        5.10     41.70 o
 -19   4  22     1377.81     1517.13     74.79 o
 -18   4  22      320.58      279.61     45.80 o
 -17   4  22       68.21       73.67     38.56 o
 -16   4  22       88.68       88.01     37.91 o
 -15   4  22     1069.22     1092.00     59.05 o
 -14   4  22       79.21       76.38     33.45 o
 -13   4  22      327.01      285.27     37.11 o
 -12   4  22      216.57      226.08     34.32 o
 -11   4  22      825.84      789.77     45.96 o
 -10   4  22      276.98      242.45     39.07 o
  -9   4  22     2471.60     2491.06     83.32 o
  -8   4  22     2571.42     2612.25     73.84 o
  -7   4  22       21.81       51.37     23.94 o
  -6   4  22      321.20      323.68     28.24 o
  -5   4  22      208.53      197.66     30.27 o
  -4   4  22      920.23      920.36     45.47 o
  -3   4  22        5.74      -24.01     24.57 o
  -2   4  22     2058.33     2000.68     63.56 o
  -1   4  22      494.45      488.55     64.93 o
   0   4  22       84.70       53.43     26.77 o
   1   4  22      195.51       98.87     36.53 o
   2   4  22     3867.53     3657.28     94.23 o
   3   4  22      356.95      324.51     36.85 o
   4   4  22      280.94      341.53     39.37 o
   5   4  22        1.52      -23.82     30.71 o
   6   4  22      768.60      644.59     48.74 o
   7   4  22       37.62       39.38     34.94 o
   8   4  22      607.16      684.56     52.53 o
   9   4  22      685.11      738.03     56.82 o
  10   4  22        0.38       79.52     42.99 o
  11   4  22      463.15      462.28     62.77 o
 -19   5  22        0.02      -59.87     59.87 o
 -18   5  22      217.57      269.79     50.15 o
 -17   5  22     1684.78     1694.89     87.01 o
 -16   5  22       71.80       83.86     41.53 o
 -15   5  22      806.59      880.26     59.35 o
 -14   5  22       56.27       49.12     37.43 o
 -13   5  22     1565.43     1660.95     71.65 o
 -12   5  22       61.54       93.25     36.22 o
 -11   5  22     1074.81     1002.12     56.27 o
 -10   5  22       93.10       91.36     32.94 o
  -9   5  22      229.24      219.72     35.83 o
  -8   5  22      147.23      163.21     45.98 o
  -7   5  22     2289.72     2263.22     66.57 o
  -6   5  22        3.05      -21.26     26.68 o
  -5   5  22      438.52      399.19     38.50 o
  -4   5  22      366.28      325.01     36.05 o
  -3   5  22     1373.56     1364.30     52.21 o
  -2   5  22      340.66      271.32     32.83 o
  -1   5  22      796.14      782.89     48.11 o
   0   5  22     1860.64     1791.85     59.54 o
   1   5  22       61.30       24.33     26.94 o
   2   5  22        7.09       -0.20     25.97 o
   3   5  22       57.48        5.77     27.14 o
   4   5  22     1082.01     1116.18     49.15 o
   5   5  22       30.73       26.83     37.64 o
   6   5  22      961.85     1010.73     92.68 o
   7   5  22      920.33      845.77     59.82 o
   8   5  22       49.11       11.22     40.38 o
 -16   6  22        6.18       31.43     43.14 o
 -15   6  22     1327.88     1404.38     74.84 o
 -14   6  22       39.96       77.28     42.56 o
 -13   6  22      862.21      919.03     88.06 o
 -12   6  22      106.88      106.36     40.82 o
 -11   6  22      547.43      530.73     50.28 o
 -10   6  22       47.27       66.25     37.46 o
  -9   6  22      772.84      821.03     55.56 o
  -8   6  22      316.02      405.00     72.42 o
  -7   6  22      137.97      106.70     34.59 o
  -6   6  22     1534.83     1524.40     61.42 o
  -5   6  22      192.27      240.72     37.47 o
  -4   6  22      265.16      331.59     44.57 o
  -3   6  22       50.19       54.28     48.75 o
  -2   6  22     3266.58     3406.74     91.07 o
  -1   6  22       60.34      146.69     46.28 o
   0   6  22        1.74      -20.38     30.70 o
   1   6  22        7.81      -13.37     30.58 o
   2   6  22      241.81      179.43     37.00 o
   3   6  22        5.87      -13.52     31.40 o
   4   6  22      602.86      646.59     46.88 o
   5   6  22       64.15       29.16     47.42 o
  -9   7  22      610.16      613.21     56.45 o
  -8   7  22      193.17      194.52     46.34 o
  -7   7  22      444.98      521.93     59.11 o
  -6   7  22       85.00       46.77     36.24 o
  -5   7  22       22.44       17.22     35.61 o
  -4   7  22      888.06      818.36     53.62 o
  -3   7  22      116.72      116.82     41.93 o
  -2   7  22      139.57      104.06     42.50 o
  -1   7  22        2.03       81.20     87.67 o
 -24   1  23      432.87      647.29     87.04 o
 -23   1  23      328.18      327.90     72.74 o
 -22   1  23      155.71      173.98     62.84 o
 -21   1  23        0.87       35.81     51.99 o
 -20   1  23        5.03      -49.88     49.88 o
 -19   1  23      315.03      361.49     49.98 o
 -18   1  23       24.11       18.97     38.55 o
 -17   1  23       39.75       73.31     35.28 o
 -16   1  23     2345.65     2420.32     82.44 o
 -15   1  23       10.39       24.21     35.97 o
 -14   1  23      226.66      261.91     37.17 o
 -13   1  23        8.98       32.90     25.62 o
 -12   1  23      265.17      277.13     29.57 o
 -11   1  23      327.92      353.01     26.81 o
 -10   1  23       28.57       11.48     23.01 o
  -9   1  23      736.84      772.66     34.41 o
  -8   1  23      224.48      250.91     31.10 o
  -7   1  23      486.78      530.05     43.53 o
  -6   1  23      144.13      153.81     26.41 o
  -5   1  23       29.05       19.10     30.56 o
  -4   1  23     1151.96     1108.06     64.07 o
  -3   1  23      262.89      273.10     51.75 o
  -2   1  23       83.29      130.40     31.94 o
  -1   1  23     2375.77     2488.32    177.42 o
   0   1  23       39.67      136.56     31.71 o
   1   1  23       61.90       29.77     30.20 o
   2   1  23       12.82        0.07     26.67 o
   3   1  23      163.13      228.62     36.76 o
   4   1  23        4.07       28.32     27.45 o
   5   1  23      215.24      248.96     35.91 o
   6   1  23      455.58      513.09     43.60 o
   7   1  23       56.94       92.22     38.22 o
   8   1  23      130.78      178.43     43.13 o
   9   1  23       29.87       69.53     41.80 o
  10   1  23        0.15      -38.65     38.65 o
  11   1  23        7.70       29.15     45.44 o
  12   1  23       82.47       46.75     63.11 o
  13   1  23       98.45        4.90     58.41 o
 -23   2  23       14.46      108.25    183.55 o
 -22   2  23       42.55      -87.65     94.80 o
 -21   2  23       22.96       26.12     52.81 o
 -20   2  23      193.79      317.92     62.24 o
 -19   2  23      147.55      133.08     46.90 o
 -18   2  23      124.97      147.41     75.83 o
 -17   2  23      196.00       56.85     40.05 o
 -16   2  23       18.25       39.60     45.02 o
 -15   2  23      106.10       30.08     36.40 o
 -14   2  23       19.23       -0.06     32.65 o
 -13   2  23       29.91       37.99     31.57 o
 -12   2  23      341.97      326.74     39.50 o
 -11   2  23      897.68      776.87     42.42 o
 -10   2  23      145.02      140.51     26.21 o
  -9   2  23       14.72       19.26     21.52 o
  -8   2  23       42.81       61.89     25.15 o
  -7   2  23      276.62      206.27     24.16 o
  -6   2  23      139.69      124.71     19.87 o
  -5   2  23      691.23      701.89     61.32 o
  -4   2  23      299.35      311.40     42.74 o
  -3   2  23      279.68      273.82     41.94 o
  -2   2  23      233.28      228.83    111.21 o
  -1   2  23      231.24      225.25     43.27 o
   0   2  23      259.00      248.80     53.72 o
   1   2  23       94.32      118.66     49.75 o
   2   2  23        5.59       69.85     28.05 o
   3   2  23      277.71      298.98     36.50 o
   4   2  23      145.20      117.32     33.73 o
   5   2  23       27.21      -13.89     31.36 o
   6   2  23        3.79        5.42     34.27 o
   7   2  23      517.40      606.75     52.33 o
   8   2  23        9.98        4.98     38.60 o
   9   2  23      220.54      241.28     57.18 o
  10   2  23       88.25       52.00     45.53 o
  11   2  23      216.21      142.82     41.95 o
  12   2  23        9.85       82.67     42.11 o
 -22   3  23       29.82      100.06    125.07 o
 -21   3  23       72.37       32.51     49.31 o
 -20   3  23        7.63      -15.58     38.75 o
 -19   3  23      161.23      121.28     40.27 o
 -18   3  23        5.27      -33.79     33.79 o
 -17   3  23      191.82      269.42     40.50 o
 -16   3  23      134.94      184.40     35.95 o
 -15   3  23       23.55       -7.58     28.61 o
 -14   3  23      339.76      367.94     35.95 o
 -13   3  23      689.32      679.37     66.45 o
 -12   3  23        2.12      -21.08     31.59 o
 -11   3  23      505.65      483.63     43.96 o
 -10   3  23       19.07       95.46     39.69 o
  -9   3  23       17.56       18.89     27.86 o
  -8   3  23       41.46       12.49     27.84 o
  -7   3  23      232.97      243.13     33.24 o
  -6   3  23       30.44        8.54     21.37 o
  -5   3  23      437.10      387.46     26.41 o
  -4   3  23       54.83       74.54     24.60 o
  -3   3  23       26.36      -28.42     33.36 o
  -2   3  23      192.63      196.57     23.58 o
  -1   3  23       38.44      -14.24     24.98 o
   0   3  23        4.53       34.25     22.38 o
   1   3  23      105.37       61.37     23.88 o
   2   3  23       72.05       94.81     28.90 o
   3   3  23       56.87       54.77     27.06 o
   4   3  23      150.22      167.59     33.88 o
   5   3  23      469.92      420.74     39.27 o
   6   3  23      281.01      242.24     37.81 o
   7   3  23      315.49      268.47     39.17 o
   8   3  23      169.80      177.82     38.62 o
   9   3  23       43.34       78.98     37.40 o
  10   3  23       91.72      165.47     42.90 o
  11   3  23        9.60      -30.50     39.04 o
 -20   4  23      269.82      273.87     49.88 o
 -19   4  23      224.22      201.80     47.62 o
 -18   4  23      180.16      142.13     41.93 o
 -17   4  23       99.90      107.02     39.35 o
 -16   4  23       37.07       20.84     34.83 o
 -15   4  23      144.03      104.58     36.67 o
 -14   4  23      679.49      742.24     50.01 o
 -13   4  23       77.31       77.88     32.47 o
 -12   4  23      313.17      264.11     35.48 o
 -11   4  23       65.68       10.18     28.07 o
 -10   4  23      305.55      292.76     33.92 o
  -9   4  23        4.91       16.60     26.16 o
  -8   4  23      759.88      740.82     51.59 o
  -7   4  23      504.87      538.06     52.80 o
  -6   4  23       63.83       64.33     28.41 o
  -5   4  23       33.28       11.08     48.17 o
  -4   4  23      244.25      227.80     31.01 o
  -3   4  23        8.81      -31.32     31.32 o
  -2   4  23      223.55      194.13     30.65 o
  -1   4  23      145.46       94.40     28.04 o
   0   4  23      119.27      105.69     28.99 o
   1   4  23       77.59       81.47     29.46 o
   2   4  23        4.97        7.63     28.61 o
   3   4  23        0.91      -27.88     27.88 o
   4   4  23      245.50      236.42     37.06 o
   5   4  23      342.92      246.52     48.04 o
   6   4  23        1.37      -21.34     32.80 o
   7   4  23        4.38      -17.20     33.99 o
   8   4  23      194.20      131.85     40.97 o
   9   4  23        9.74       14.48     38.64 o
  10   4  23       79.76      -49.23     81.80 o
 -18   5  23        8.39        6.91     42.08 o
 -17   5  23       63.55      138.91     44.21 o
 -16   5  23       17.71       49.36     39.61 o
 -15   5  23      450.24      411.76     49.85 o
 -14   5  23       52.44       37.55     38.20 o
 -13   5  23        0.29       28.51     35.00 o
 -12   5  23      206.81      249.20     40.25 o
 -11   5  23      250.21      190.93     37.88 o
 -10   5  23       23.20       16.42     31.94 o
  -9   5  23       44.80       43.01     31.91 o
  -8   5  23      103.95       89.18     32.57 o
  -7   5  23       67.51       72.40     28.92 o
  -6   5  23      270.67      194.41     36.98 o
  -5   5  23       64.07       36.05     37.29 o
  -4   5  23      209.40      228.88     33.90 o
  -3   5  23       82.46       52.49     27.25 o
  -2   5  23      332.93      342.56     32.99 o
  -1   5  23        4.65      -27.04     27.04 o
   0   5  23      119.03      101.22     28.17 o
   1   5  23        0.37      -16.94     32.98 o
   2   5  23      509.68      497.78     37.01 o
   3   5  23      169.10      221.13     40.27 o
   4   5  23      854.10      845.63     85.31 o
   5   5  23      357.65      356.56     45.99 o
   6   5  23        7.94       -1.50     28.26 o
   7   5  23        4.82       17.80     29.67 o
 -14   6  23        1.95      -37.02     37.02 o
 -13   6  23      129.03      131.15     41.86 o
 -12   6  23       91.09      120.00     41.60 o
 -11   6  23       40.85       24.44     37.21 o
 -10   6  23      158.17      177.44     41.81 o
  -9   6  23       45.74       25.71     35.63 o
  -8   6  23      228.57      190.97     42.30 o
  -7   6  23      172.61      150.47     35.16 o
  -6   6  23       10.43       42.29     32.21 o
  -5   6  23      321.05      286.52     38.37 o
  -4   6  23      205.37      217.26     39.95 o
  -3   6  23      283.17      327.44     44.31 o
  -2   6  23       70.80       62.84     34.08 o
  -1   6  23      118.24       90.04     33.03 o
   0   6  23       67.18       71.55     33.66 o
   1   6  23      151.85      130.80     35.08 o
   2   6  23        6.19      -10.34     37.87 o
   3   6  23      348.77      311.65     40.48 o
 -23   0  24     1195.71     1301.18    146.36 o
 -22   0  24     1520.72     1801.10    156.90 o
 -21   0  24      426.59      394.04     96.06 o
 -20   0  24      753.04      983.91    114.62 o
 -19   0  24      703.09     1082.48    114.02 o
 -18   0  24       27.20       28.43     47.83 o
 -17   0  24      124.57      133.98     54.49 o
 -16   0  24     2958.12     3052.61    132.69 o
 -15   0  24       83.16       68.76    133.24 o
 -14   0  24       49.74       89.32     35.53 o
 -13   0  24       47.89      -29.03     30.74 o
 -12   0  24       81.19      148.30     35.57 o
 -11   0  24      257.14      250.93     36.75 o
 -10   0  24      588.31      537.21     42.07 o
  -9   0  24      489.13      439.03     74.26 o
  -8   0  24      593.45      647.19     44.76 o
  -7   0  24       17.06       28.92     40.30 o
  -6   0  24     3239.60     2840.25    181.75 o
  -5   0  24     2496.43     2211.46    274.09 o
  -4   0  24     3285.12     3732.87    239.18 o
  -3   0  24      760.14      853.96    132.47 o
  -2   0  24     2496.15     3395.60    230.80 o
  -1   0  24     6550.87     6618.73    339.43 o
   0   0  24       78.87       91.15     40.60 o
   1   0  24      522.43      546.05     45.09 o
   2   0  24      150.81      113.95     40.36 o
   3   0  24      366.10      288.84     48.09 o
   4   0  24        2.06      -23.87     36.11 o
   5   0  24     2114.06     2236.89    104.67 o
   6   0  24      470.57      474.98     89.29 o
   7   0  24      498.67      463.72     63.51 o
   8   0  24      572.14      546.28     71.26 o
   9   0  24     3436.08     3406.67    146.51 o
  10   0  24      754.01      662.99     80.61 o
  11   0  24       15.45       59.05     72.70 o
  12   0  24      920.88      778.15    110.07 o
 -23   1  24      195.82      229.88    128.33 o
 -22   1  24      253.80      408.76    114.08 o
 -21   1  24      322.89      337.60     66.76 o
 -20   1  24      351.67      489.95    149.59 o
 -19   1  24       15.14       23.69     41.82 o
 -18   1  24      178.04      156.42     46.04 o
 -17   1  24     1466.41     1583.90     70.50 o
 -16   1  24     3038.15     3184.75    105.68 o
 -15   1  24      266.67      318.20     40.22 o
 -14   1  24     6916.69     7432.92    157.74 o
 -13   1  24        5.68       21.96     27.82 o
 -12   1  24       20.17      -20.82     20.82 o
 -11   1  24       10.84        4.10     20.30 o
 -10   1  24     5398.64     5299.04     94.71 o
  -9   1  24       98.75      124.08     20.92 o
  -8   1  24     3036.58     3014.72     68.31 o
  -7   1  24     1302.69     1225.18     61.14 o
  -6   1  24      888.79      845.04     44.21 o
  -5   1  24      346.19      386.97     65.24 o
  -4   1  24     1727.62     1819.93    289.08 o
  -3   1  24     3908.44     3828.46    111.37 o
  -2   1  24       97.77      161.18     44.22 o
  -1   1  24      782.91      826.79     52.24 o
   0   1  24      290.95      268.85     38.24 o
   1   1  24     2534.60     2502.39    129.33 o
   2   1  24       73.55      105.71     26.57 o
   3   1  24     4969.46     5136.69    115.18 o
   4   1  24        0.31       41.25     28.47 o
   5   1  24       51.98       45.84     31.68 o
   6   1  24      611.31      570.59     49.16 o
   7   1  24     5615.55     5650.11    147.66 o
   8   1  24      212.71      268.83     61.95 o
   9   1  24      904.89      952.97     69.00 o
  10   1  24      527.92      542.41     58.59 o
  11   1  24        8.75      -43.41     43.41 o
  12   1  24        0.09       12.05     58.34 o
 -23   2  24      736.69      976.12     96.00 o
 -22   2  24     2055.11     2082.71    123.54 o
 -21   2  24      244.61       10.44    103.18 o
 -20   2  24       51.59       79.28     76.83 o
 -19   2  24      567.72      641.59     76.92 o
 -18   2  24     1291.49     1401.68     77.89 o
 -17   2  24      291.01      315.79     59.07 o
 -16   2  24      409.05      413.70     58.21 o
 -15   2  24      533.52      461.22     56.15 o
 -14   2  24        1.36      -29.89     52.04 o
 -13   2  24       97.03       61.59     34.47 o
 -12   2  24     2456.82     2295.36     82.17 o
 -11   2  24        9.07       29.77     25.82 o
 -10   2  24      397.34      365.62     40.07 o
  -9   2  24      900.77      908.42     44.35 o
  -8   2  24     9694.28     9704.50    165.69 o
  -7   2  24      435.59      476.67     68.04 o
  -6   2  24     1217.76     1274.92     78.40 o
  -5   2  24     5880.84     5689.98    133.44 o
  -4   2  24     1119.60     1177.96     67.89 o
  -3   2  24     1544.76     1600.18    109.59 o
  -2   2  24     2353.63     2350.89    192.35 o
  -1   2  24     1897.50     1832.35     89.30 o
   0   2  24       35.98       75.92     60.54 o
   1   2  24     8019.91     8251.99    177.58 o
   2   2  24        1.75       -1.15     27.98 o
   3   2  24       28.95      -29.40     29.40 o
   4   2  24        0.23        6.72     31.55 o
   5   2  24     1141.44     1085.33     59.63 o
   6   2  24      385.54      350.98     45.27 o
   7   2  24        7.26       27.25     38.03 o
   8   2  24      512.23      518.37     54.77 o
   9   2  24      992.27      994.80     67.92 o
  10   2  24        2.59       -9.94     50.36 o
  11   2  24      306.51      343.93     61.96 o
 -21   3  24     1322.82     1325.58    101.74 o
 -20   3  24      291.96      266.42     46.30 o
 -19   3  24       11.08      -28.84     45.63 o
 -18   3  24       37.37       -2.55     47.59 o
 -17   3  24      385.28      456.99    100.26 o
 -16   3  24     1503.70     1581.44     80.07 o
 -15   3  24      226.41      153.57     43.44 o
 -14   3  24     1231.98     1336.47     70.40 o
 -13   3  24       25.33       39.54     34.19 o
 -12   3  24      685.63      682.41     51.23 o
 -11   3  24      420.21      493.58     45.26 o
 -10   3  24     2655.87     2641.28     87.36 o
  -9   3  24      112.25      151.68     33.30 o
  -8   3  24     1468.18     1345.99     60.98 o
  -7   3  24      384.39      363.17     56.13 o
  -6   3  24      562.19      571.90     32.96 o
  -5   3  24        7.55        3.20     19.18 o
  -4   3  24      242.36      171.64     37.32 o
  -3   3  24        5.96      -23.16     23.16 o
  -2   3  24      297.63      257.66     32.02 o
  -1   3  24       77.63       93.85     28.12 o
   0   3  24       63.33       67.63     25.06 o
   1   3  24     4432.51     4119.58     94.86 o
   2   3  24       53.25       49.53     28.50 o
   3   3  24     2651.55     2389.21     72.51 o
   4   3  24       52.08       29.74     29.73 o
   5   3  24      966.99      961.41     70.31 o
   6   3  24       65.65       35.19     32.44 o
   7   3  24     1303.30     1329.53     68.37 o
   8   3  24       12.46       15.91     35.42 o
   9   3  24      490.33      498.00     58.78 o
  10   3  24      526.06      535.75     53.60 o
 -20   4  24      744.42      579.26     56.97 o
 -19   4  24      974.48     1092.47     79.62 o
 -18   4  24      619.45      628.59     54.88 o
 -17   4  24       11.13       -5.18     36.00 o
 -16   4  24      938.30      922.86     56.77 o
 -15   4  24      795.24      822.76     53.31 o
 -14   4  24       34.15       50.11     31.94 o
 -13   4  24       74.62       32.25     44.02 o
 -12   4  24     1029.07     1014.16     50.52 o
 -11   4  24        0.44       -9.68     31.30 o
 -10   4  24       79.51       65.06     35.61 o
  -9   4  24      267.28      315.82     43.32 o
  -8   4  24     3345.12     3424.69    104.94 o
  -7   4  24      973.46     1034.41     60.09 o
  -6   4  24     1387.69     1366.80     56.66 o
  -5   4  24      817.02      709.33     49.75 o
  -4   4  24      291.98      240.28     32.21 o
  -3   4  24      183.92      127.05     47.81 o
  -2   4  24      655.67      638.84     44.20 o
  -1   4  24      930.05      894.10     46.38 o
   0   4  24       11.63       74.55     29.91 o
   1   4  24     3052.36     2955.73     91.75 o
   2   4  24        0.19       15.40     29.15 o
   3   4  24      270.50      259.14     36.74 o
   4   4  24       20.20       44.44     32.27 o
   5   4  24      583.80      493.12     45.39 o
   6   4  24      164.06       38.02     40.57 o
   7   4  24        1.82        8.36     37.21 o
   8   4  24      515.47      453.38     50.19 o
 -17   5  24      342.90      316.46     51.95 o
 -16   5  24     1313.56     1449.63     90.02 o
 -15   5  24        1.60       14.59     38.66 o
 -14   5  24     2386.74     2266.62    103.46 o
 -13   5  24        0.05       30.34     35.75 o
 -12   5  24       80.69       37.72     34.78 o
 -11   5  24      193.39      150.68     41.18 o
 -10   5  24     2485.42     2503.09     81.43 o
  -9   5  24       86.87       74.55     33.72 o
  -8   5  24     1186.61     1300.28    110.33 o
  -7   5  24      933.86      918.65     44.88 o
  -6   5  24      211.30      254.49     32.61 o
  -5   5  24      163.85      155.08     52.80 o
  -4   5  24      106.87      118.50     41.10 o
  -3   5  24      974.94      987.33     72.49 o
  -2   5  24      194.00      172.09     36.38 o
  -1   5  24      405.59      352.03     41.68 o
   0   5  24       23.39       22.33     33.50 o
   1   5  24      855.56      879.29     72.54 o
   2   5  24        2.42       -2.71     44.61 o
   3   5  24     1929.32     1883.93     74.76 o
   4   5  24       54.15       67.38     37.92 o
   5   5  24        8.52       51.68     38.15 o
   6   5  24      204.73      120.13     84.08 o
 -13   6  24       77.40       80.48     41.71 o
 -12   6  24      164.04      222.90     44.41 o
 -11   6  24        9.34      -29.44     40.31 o
[truncated: 37,391 more chars]
